# Supplementary material for: Proximity labeling of host factor ANXA3 in HCV infection reveals a novel LARP1 function in viral entry
Source: J Biol Chem. 2024 Apr 16;300(5):107286. doi: 10.1016/j.jbc.2024.107286 (PMC11101947; doi:10.1016/j.jbc.2024.107286)
Supplement: Supporting Table [file mmc2.xlsx]

## Sheet: ANXA3-proximal proteins
UniProt ID	Name	log2 fold change ((ANXA3-BioID2 / BioID2) / median)				Mean	SD	SEM	p-value	star
		A	B	C	D
P12429	ANXA3	4.05655	4.9321	6.58039	4.59894	5.042	1.08722	0.54361	0.00265242	**
P50990	TCPQ	5.23002	4.05578	5.02478	3.82339	4.53349	0.697366	0.348683	0.000982408	***
Q15029	U5S1	2.97243	2.67727	3.78953	2.04885	2.87202	0.722829	0.361414	0.00415627	**
Q86VP1	TAXB1	5.62097	1.082	1.2481	1.83327	2.44609	2.14098	1.07049	0.106443
P48643	TCPE	2.49206	2.27754	2.10865	2.36122	2.30987	0.160587	0.0802936	9.22286e-05	***
P35579	MYH9	0.44664	4.59507	0.534388	2.32082	1.97423	1.94898	0.974491	0.135879
P35580	MYH10	-0.804203	3.80796	2.54748	2.008	1.88981	1.94795	0.973974	0.147667
O15145	ARPC3	1.50604	1.11289	2.57766	1.1152	1.57795	0.691619	0.345809	0.0197372	*
Q9Y6E2	BZW2	4.71038	0.427098	0.114961	0.553864	1.45158	2.18035	1.09018	0.275155
Q9Y265	RUVB1	1.03237	0.90277	2.05665	1.78614	1.44448	0.56414	0.28207	0.0144139	*
O94832	MYO1D	0.98936	2.02979	1.41855	1.10479	1.38562	0.466162	0.233081	0.00951695	**
Q8N1N4	K2C78	1.29051	-0.613435	6.31012	-1.53745	1.36244	3.50229	1.75115	0.493278
P47929	LEG7	0.0161317	3.70153	1.24335	0.401684	1.34067	1.65522	0.827609	0.203686
Q9NYL9	TMOD3	-0.471091	2.18637	1.20162	2.31434	1.30781	1.28592	0.642958	0.134816
P40121	CAPG	0.990849	0.897562	2.11796	1.08892	1.27382	0.568153	0.284076	0.0206864	*
Q16643	DREB	-0.446827	3.15064	0.211563	2.03472	1.23753	1.65178	0.825892	0.230966
O75223	GGCT	2.15076	2.01598	0.851287	-0.152615	1.21635	1.08318	0.541592	0.110358
O43772	MCAT	0.248049	1.62694	2.43481	0.503041	1.20321	1.01636	0.508179	0.0987102
P25685	DNJB1	1.34716	1.11053	1.19691	1.10001	1.18865	0.11424	0.0571202	0.000242704	***
O14979	HNRDL	0.402558	0.220169	3.98141	0.12265	1.1817	1.87008	0.935038	0.295578
Q6UB35	C1TM	0.14024	2.6515	2.19521	-0.344635	1.16058	1.48325	0.741625	0.215567
Q9H0H5	RGAP1	0.522127	3.18113	0.418712	0.513858	1.15896	1.34893	0.674466	0.184231
Q9Y230	RUVB2	1.01457	0.932912	1.17714	1.48243	1.15176	0.242693	0.121346	0.00247955	**
P22455	FGFR4	0.24888	0.439549	4.2575	-0.357503	1.14711	2.10126	1.05063	0.354746
P60981	DEST	0.176992	2.6439	0.292945	1.44964	1.14087	1.15506	0.577529	0.14269
Q6KB66	K2C80	0.67083	0.257826	4.04961	-0.642706	1.08389	2.0518	1.0259	0.368283
P13647	K2C5	2.91895	0.407654	4.78279	-3.82548	1.07098	3.72415	1.86207	0.605491
P05783	K1C18	0.866824	2.83541	-0.489718	0.988731	1.05031	1.36574	0.682869	0.221638
P05089	ARGI1	1.40532	-0.743407	4.77247	-1.30949	1.03122	2.7547	1.37735	0.508392
P05787	K2C8	0.933761	2.63144	-0.460839	0.983221	1.0219	1.2647	0.63235	0.204506
Q99615	DNJC7	0.883919	1.12475	1.398	0.473771	0.97011	0.391913	0.195957	0.0158164	*
Q9UM54	MYO6	0.158379	1.26612	1.08915	1.32639	0.960009	0.543821	0.27191	0.0386224	*
P27708	PYR1	-0.491465	0.791172	2.73454	0.730766	0.941253	1.33359	0.666795	0.252906
P55084	ECHB	1.31585	-0.230603	2.02041	0.653322	0.939745	0.959349	0.479674	0.144975
P11388	TOP2A	-0.307406	1.43873	0.403741	2.2206	0.938915	1.11539	0.557693	0.190854
P20042	IF2B	0.134502	-0.052538	1.9425	1.7062	0.932666	1.03695	0.518476	0.169874
Q02413	DSG1	0.756915	0.567475	2.12611	0.221249	0.917937	0.835425	0.417712	0.115438
Q8N1F7	NUP93	-0.26484	0.914843	3.10302	-0.132285	0.905185	1.55734	0.778668	0.329112
Q14254	FLOT2	0.747078	0.407252	2.30412	0.141449	0.899974	0.968354	0.484177	0.160025
P28288	ABCD3	0.0259477	1.56048	0.607507	1.25339	0.86183	0.684302	0.342151	0.0862632
Q15149	PLEC	1.10922	0.673492	2.15885	-0.61476	0.831699	1.14828	0.574138	0.243289
O15143	ARC1B	1.14649	0.975935	0.517556	0.661073	0.825263	0.287246	0.143623	0.0104695	*
P09622	DLDH	0.486532	-0.446259	3.16812	0.0830182	0.822853	1.60949	0.804746	0.381803
P52907	CAZA1	-0.155794	2.28965	0.0711414	1.07949	0.821122	1.11657	0.558284	0.237712
P51812	KS6A3	0.613781	-0.0590745	2.9961	-0.288191	0.815654	1.50319	0.751594	0.357238
Q02978	M2OM	0.151914	2.78269	-0.399041	0.723092	0.814665	1.38971	0.694853	0.325654
Q9HC35	EMAL4	0.526104	2.62544	-0.54106	0.643004	0.813372	1.32031	0.660153	0.305676
P62873	GBB1	0.145688	0.657998	1.47988	0.896254	0.794956	0.553682	0.276841	0.0639706
P19823	ITIH2	1.01764	1.32357	2.03411	-1.19859	0.794181	1.39508	0.69754	0.337582
P15924	DESP	0.894196	0.467796	1.95929	-0.156614	0.791167	0.890315	0.445158	0.173593
P61158	ARP3	0.722246	1.351	1.27607	-0.212983	0.784083	0.721436	0.360718	0.118048
Q99798	ACON	-0.381009	0.40043	2.47366	0.635062	0.782036	1.20851	0.604256	0.286213
Q02241	KIF23	0.269725	2.65341	-0.676299	0.845384	0.773055	1.40178	0.700888	0.350578
P30084	ECHM	1.76201	0.472754	-0.114107	0.935087	0.763937	0.791875	0.395937	0.149248
P58107	EPIPL	1.16745	0.138704	1.87567	-0.155699	0.756531	0.93723	0.468615	0.204849
Q6ZN17	LN28B	-0.196348	0.625253	1.4512	1.10858	0.747174	0.714464	0.357232	0.127586
P04114	APOB	1.08106	-0.200775	3.24523	-1.16698	0.739633	1.90736	0.953681	0.494536
P50213	IDH3A	2.20562	-0.811216	2.61953	-1.05638	0.739389	1.94199	0.970993	0.50176
Q5T749	KPRP	1.73136	-3.35372	7.22723	-2.72208	0.720698	4.89251	2.44626	0.7875
P55010	IF5	0.872383	0.694053	0.429678	0.865686	0.71545	0.207624	0.103812	0.00625889	**
P35908	K22E	4.57716	-3.18517	6.58964	-5.13902	0.710653	5.74191	2.87095	0.820471
P02765	FETUA	5.59709	-5.97867	10.9896	-7.77944	0.707134	9.06204	4.53102	0.885892
P04264	K2C1	3.93315	-3.92927	6.97729	-4.17241	0.702191	5.62815	2.81407	0.819062
Q04695	K1C17	3.05764	0.342901	1.75942	-2.38258	0.694348	2.33171	1.16585	0.593401
O00170	AIP	0.581523	0.44532	1.10534	0.639822	0.693001	0.286719	0.143359	0.0168804	*
Q10713	MPPA	-0.972987	2.0101	0.482673	1.24106	0.690212	1.27212	0.636059	0.357274
P10586	PTPRF	0.401812	0.461517	2.83864	-1.01178	0.672548	1.59653	0.798265	0.461367
P68871	HBB	2.39046	-1.69417	4.74953	-2.81043	0.65885	3.52632	1.76316	0.73349
P20618	PSB1	1.38499	-0.469797	0.775442	0.934201	0.65621	0.793833	0.396917	0.196847
P31689	DNJA1	0.541431	0.951445	0.184399	0.943088	0.655091	0.367531	0.183766	0.0376908	*
Q01469	FABP5	1.28733	-0.440682	2.43417	-0.68773	0.648271	1.4797	0.73985	0.445412
Q9NVP1	DDX18	0.493554	0.701136	1.26025	0.11269	0.641909	0.478867	0.239434	0.0749886
Q92616	GCN1	0.255834	0.00766266	1.62248	0.671521	0.639375	0.710329	0.355164	0.169642
Q9NP72	RAB18	1.64974	-1.39618	2.10151	0.197661	0.638183	1.58085	0.790425	0.47852
P14868	SYDC	-0.582155	1.73628	0.615721	0.781985	0.637957	0.951528	0.475764	0.272438
P17987	TCPA	0.815916	0.535645	0.571556	0.572222	0.623835	0.129189	0.0645946	0.00235688	**
P28072	PSB6	0.413706	-0.334613	2.4826	-0.0877797	0.618477	1.28115	0.640576	0.405514
P40227	TCPZ	0.720931	0.614068	0.429678	0.707411	0.618022	0.134251	0.0671254	0.00271004	**
P48047	ATPO	0.401513	0.935578	1.24937	-0.132877	0.613397	0.6083	0.30415	0.137085
Q08257	QOR	0.0734877	0.205824	0.990883	1.18011	0.612577	0.55416	0.27708	0.114013
Q99733	NP1L4	-0.688275	3.43298	0.161364	-0.481434	0.606159	1.91896	0.959479	0.572402
P35527	K1C9	4.86492	-3.92813	7.45504	-5.97043	0.605351	6.55377	3.27688	0.865221
P50995	ANX11	0.359394	-0.725468	2.67656	0.0811531	0.597909	1.46014	0.73007	0.472803
O75821	EIF3G	0.173411	0.374089	1.75891	0.0841973	0.597652	0.783608	0.391804	0.224578
P78527	PRKDC	0.0364667	1.3845	0.468042	0.458272	0.586821	0.568572	0.284286	0.130968
P61026	RAB10	0.57558	0.0468556	1.15962	0.544637	0.581674	0.455142	0.227571	0.0835041
P47756	CAPZB	0.235037	1.83065	-0.514233	0.715002	0.566615	0.982851	0.491426	0.33244
Q07954	LRP1	-0.0599542	1.68077	1.86549	-1.22152	0.566196	1.47404	0.737022	0.498289
Q15042	RB3GP	0.299036	-0.535807	4.30076	-1.80741	0.564146	2.63734	1.31867	0.697639
P12955	PEPD	-0.136912	2.32569	-0.0374861	0.0843939	0.558922	1.18132	0.59066	0.413822
P08779	K1C16	2.91131	-2.73709	5.22493	-3.17146	0.556924	4.16673	2.08336	0.806547
O60841	IF2P	1.43389	-0.579088	-0.96642	2.33011	0.554622	1.5837	0.791851	0.534103
Q7Z794	K2C1B	2.32434	-0.106951	0.941485	-0.950861	0.552004	1.41253	0.706264	0.49147
P02458	CO2A1	0.0285605	0.77157	1.70019	-0.331135	0.542296	0.898163	0.449082	0.313733
Q8NBQ5	DHB11	0.425575	1.28123	0.379992	0.0415797	0.532093	0.527978	0.263989	0.13724
P15170	ERF3A	-0.317817	0.442184	1.50815	0.491392	0.530978	0.749394	0.374697	0.251457
P16615	AT2A2	-0.0378173	0.670882	0.546884	0.931546	0.527874	0.409784	0.204892	0.0820395
P25205	MCM3	-0.364156	0.822692	0.903583	0.74826	0.527595	0.597875	0.298937	0.175766
P12004	PCNA	0.138539	0.167302	1.4635	0.332094	0.525358	0.631213	0.315607	0.194582
P47755	CAZA2	1.02962	-0.515326	1.02041	0.55809	0.5232	0.726507	0.363254	0.245409
P04792	HSPB1	0.156345	-0.0366575	1.65857	0.30263	0.520223	0.771516	0.385758	0.270245
Q99541	PLIN2	-1.4583	0.936507	2.57548	0.0134148	0.516776	1.69004	0.845021	0.584058
Q99961	SH3G1	3.02361	-0.438849	-0.269237	-0.249011	0.516628	1.67349	0.836743	0.580652
P13645	K1C10	4.62017	-3.92598	6.1125	-4.80048	0.501555	5.66158	2.83079	0.870655
P20073	ANXA7	1.83296	-0.380956	1.03485	-0.495447	0.49785	1.12987	0.564935	0.443071
Q9HB71	CYBP	0.378333	0.587937	-0.00846412	1.02866	0.496616	0.432244	0.216122	0.105196
Q99959	PKP2	-0.165273	0.744079	0.896393	0.397647	0.468212	0.471071	0.235536	0.140977
Q99714	HCD2	0.910604	0.259858	0.460828	0.23014	0.465357	0.314018	0.157009	0.0593583
P02533	K1C14	3.21964	-3.00989	5.82556	-4.19667	0.459659	4.83493	2.41746	0.861337
P10515	ODP2	0.715356	0.787084	-0.860472	1.19066	0.458157	0.903638	0.451819	0.385243
O00299	CLIC1	0.464618	0.44871	0.439923	0.464529	0.454445	0.0122329	0.00611644	5.37329e-06	***
O43795	MYO1B	0.386353	1.43922	-0.23318	0.218225	0.452654	0.707822	0.353911	0.290856
Q9UJS0	CMC2	0.463044	0.480012	0.0587292	0.802541	0.451082	0.304655	0.152327	0.0594836
Q96I24	FUBP3	0.768887	-0.728693	2.14639	-0.406248	0.445083	1.30407	0.652035	0.543841
Q12906	ILF3	0.317592	0.995759	0.122932	0.326618	0.440725	0.381766	0.190883	0.104138
P31946	1433B	0.766918	0.453686	-0.612048	1.14073	0.437322	0.753849	0.376925	0.329896
Q9UBM7	DHCR7	0.640596	1.17208	-0.137244	0.068943	0.436094	0.590765	0.295383	0.236334
Q9Y696	CLIC4	0.134591	0.224982	1.17906	0.204697	0.435832	0.496994	0.248497	0.17773
O15269	SPTC1	-1.28585	1.09516	0.633127	1.25804	0.425118	1.17095	0.585475	0.520294
P04083	ANXA1	1.04261	-0.0482029	0.260074	0.402664	0.414286	0.459202	0.229601	0.168939
P02751	FINC	0.267351	-0.365171	1.63368	0.100609	0.409118	0.85914	0.42957	0.411161
O15260	SURF4	0.159086	1.73083	-0.56968	0.31619	0.409107	0.961963	0.480982	0.45751
O95831	AIFM1	0.934639	-0.423145	1.58648	-0.472974	0.406249	1.02194	0.510968	0.484672
P36776	LONM	-0.244136	0.572158	-0.803465	2.09011	0.403666	1.25821	0.629106	0.566759
Q13547	HDAC1	-0.0499148	-0.0493758	1.81239	-0.111749	0.400336	0.941821	0.470911	0.457717
P61313	RL15	0.486884	0.402193	0.635357	0.0694294	0.398466	0.239593	0.119796	0.0448464	*
P39748	FEN1	0.920901	-0.547269	1.59094	-0.373267	0.397826	1.03036	0.515179	0.496245
P60900	PSA6	0.670892	-0.247463	0.73441	0.424527	0.395592	0.449052	0.224526	0.176299
O43707	ACTN4	0.764017	0.663753	-0.0639336	0.173615	0.384363	0.394791	0.197396	0.146679
P00367	DHE3	0.82841	0.0469183	0.319546	0.339232	0.383527	0.325209	0.162604	0.0995216
Q9P035	HACD3	-0.594163	1.40155	0.137169	0.55932	0.375969	0.83339	0.416695	0.43342
Q99497	PARK7	1.51137	-3.28569	3.46452	-0.201417	0.372197	2.86178	1.43089	0.811605
O43242	PSMD3	0.299116	0.260875	0.540947	0.383183	0.37103	0.124265	0.0621323	0.00939727	**
O15144	ARPC2	0.569811	0.649599	0.292945	-0.0418578	0.367624	0.312859	0.156429	0.100297
Q04760	LGUL	-0.275544	1.30516	0.318852	0.102399	0.362717	0.674602	0.337301	0.361003
Q86YZ3	HORN	3.43549	-4.28437	8.00183	-5.7145	0.359613	6.48912	3.24456	0.918746
P59998	ARPC4	0.651373	0.944891	-0.536659	0.377269	0.359218	0.640648	0.320324	0.343776
Q9UQ80	PA2G4	0.117058	-0.117726	0.955613	0.478285	0.358308	0.46761	0.233805	0.222925
Q02878	RL6	0.0441386	0.485777	0.620233	0.269614	0.354941	0.252571	0.126286	0.0672583
P08670	VIME	0.752707	0.547921	0.414172	-0.297728	0.354268	0.456414	0.228207	0.218377
P62888	RL30	0.266859	0.316749	0.100502	0.728152	0.353066	0.266601	0.133301	0.0770833
Q9UKM9	RALY	0.612943	0.464779	0.327155	-0.0100728	0.348701	0.266133	0.133067	0.0789675
O95372	LYPA2	0.388916	0.0543322	0.81706	0.114395	0.343676	0.347577	0.173788	0.142396
O60763	USO1	-0.297313	0.0862413	0.421946	1.14114	0.338004	0.610762	0.305381	0.349144
Q15181	IPYR	0.332393	-0.330711	1.91235	-0.568424	0.336401	1.11764	0.558821	0.589639
P41252	SYIC	-0.44213	1.12184	-0.522913	1.17466	0.332864	0.942351	0.471175	0.53083
P48147	PPCE	0.403155	-0.458627	0.580266	0.782942	0.326934	0.54621	0.273105	0.317237
P29317	EPHA2	0.816252	0.326529	0.0250984	0.132883	0.325191	0.350324	0.175162	0.160384
P08758	ANXA5	0.384466	0.59031	0.184399	0.139507	0.32467	0.206641	0.10332	0.051569
P00558	PGK1	0.351146	-0.391492	0.957174	0.378112	0.323735	0.552721	0.276361	0.326002
P30740	ILEU	0.395078	-0.279902	0.773924	0.394109	0.320802	0.43858	0.21929	0.239677
P08754	GNAI3	0.0644626	0.511577	0.128089	0.575811	0.319985	0.260941	0.13047	0.0914716
P02771	FETA	0.0641796	0.705977	-0.0982688	0.594452	0.316585	0.393551	0.196776	0.206018
P06744	G6PI	0.451408	0.0825109	0.503582	0.223412	0.315228	0.197154	0.0985772	0.0494157	*
Q9NPF4	OSGEP	0.870173	-0.44028	1.24226	-0.456715	0.303858	0.881952	0.440976	0.540296
P10620	MGST1	0.0426075	0.0615945	0.344302	0.758892	0.301849	0.334474	0.167237	0.168847
Q13011	ECH1	0.519928	-0.0209591	0.623888	0.08184	0.301174	0.318264	0.159132	0.154755
Q15286	RAB35	0.891859	-1.0554	2.80633	-1.44147	0.300332	1.95805	0.979023	0.779081
Q99873	ANM1	0.303038	0.0808418	0.321625	0.494001	0.299877	0.169454	0.0847269	0.038382	*
P04843	RPN1	0.384239	0.114203	0.251374	0.449382	0.299799	0.148656	0.0743281	0.0274038	*
P11498	PYC	1.02614	-0.699031	1.45988	-0.591686	0.298827	1.10541	0.552703	0.6263
Q16851	UGPA	0.849689	0.11289	0.195023	0.0347242	0.298082	0.373517	0.186758	0.208745
Q13045	FLII	-0.216717	0.531255	0.0318876	0.844551	0.297744	0.479192	0.239596	0.302261
Q9BTE6	AASD1	-0.235983	0.26787	0.722656	0.436022	0.297641	0.402255	0.201128	0.235473
P22087	FBRL	0.119965	0.134702	0.894765	0.0378623	0.296824	0.400898	0.200449	0.235245
O95373	IPO7	-0.520028	0.894176	0.154381	0.650262	0.294698	0.624304	0.312152	0.414776
P46778	RL21	0.426383	0.64087	0.35246	-0.24103	0.294671	0.377499	0.18875	0.216403
Q9Y2X3	NOP58	-0.336872	0.34498	0.573302	0.587329	0.292185	0.433834	0.216917	0.270697
P51654	GPC3	1.14212	-0.558969	-0.154	0.737707	0.291714	0.784096	0.392048	0.51081
Q15738	NSDHL	0.608228	0.0414764	0.476465	0.0282794	0.288612	0.297933	0.148966	0.148084
P52565	GDIR1	0.425796	0.132972	-0.102909	0.696249	0.288027	0.34761	0.173805	0.196061
P05198	IF2A	0.139345	0.518859	-0.00194886	0.488137	0.286098	0.257879	0.12894	0.113164
Q16401	PSMD5	-0.183972	0.0692117	0.665684	0.592213	0.285784	0.410608	0.205304	0.258167
P60174	TPIS	0.58534	0.122764	0.109355	0.324294	0.285438	0.2228	0.1114	0.0830486
Q96PK6	RBM14	0.401513	0.68593	-0.0748322	0.115399	0.282003	0.33293	0.166465	0.188827
P28838	AMPL	0.263412	0.376686	0.43032	0.0509634	0.280345	0.168005	0.0840023	0.044475	*
P38117	ETFB	-0.328303	0.636243	0.637028	0.169646	0.278654	0.460645	0.230322	0.312977
Q6YN16	HSDL2	0.393127	0.355885	0.0727883	0.291465	0.278317	0.14331	0.0716549	0.0302399	*
P27105	STOM	0.355083	0.793168	-0.829378	0.792708	0.277895	0.766496	0.383248	0.520828
P13804	ETFA	-0.181621	0.724602	0.332664	0.235916	0.27789	0.37214	0.18607	0.232156
Q14739	LBR	-0.322742	0.929789	-0.290252	0.793512	0.277577	0.676851	0.338425	0.472202
P50395	GDIB	0.387409	-0.160581	0.413522	0.469271	0.277405	0.29398	0.14699	0.155578
P32119	PRDX2	0.820949	-0.335959	0.906818	-0.296521	0.273822	0.682436	0.341218	0.48096
P07148	FABPL	0.0930354	0.344672	0.568057	0.0794865	0.271313	0.232393	0.116196	0.101688
P11586	C1TC	-0.104425	0.0909502	0.74064	0.35492	0.270521	0.365589	0.182794	0.235459
Q7L2E3	DHX30	0.931591	0.572609	0.304205	-0.72854	0.269966	0.713566	0.356783	0.504248
Q15046	SYK	-0.705701	1.0856	0.381322	0.317691	0.269728	0.737531	0.368766	0.517469
Q8TD16	BICD2	0.263412	-0.0335789	1.01742	-0.172746	0.268627	0.531307	0.265653	0.386399
Q9UL25	RAB21	0.0740499	0.440372	0.302101	0.253938	0.267615	0.151315	0.0756575	0.0384409	*
P62258	1433E	-0.0429895	0.293515	0.515136	0.304232	0.267473	0.230762	0.115381	0.103256
Q14697	GANAB	-0.0332689	0.653792	0.0964596	0.351248	0.267058	0.303288	0.151644	0.176443
P07910	HNRPC	0.482797	0.584476	-0.291841	0.292146	0.266895	0.391703	0.195852	0.266241
P27635	RL10	-0.181845	0.640114	0.852246	-0.244087	0.266607	0.56107	0.280535	0.412045
P78371	TCPB	0.29663	0.0993091	0.262241	0.39143	0.262403	0.121682	0.0608408	0.0229559	*
P18669	PGAM1	0.631649	0.262766	-0.371345	0.515712	0.259696	0.448002	0.224001	0.330207
P30048	PRDX3	0.375676	-0.422149	0.904046	0.173302	0.257718	0.548026	0.274013	0.41633
P12814	ACTN1	0.906979	-1.10954	1.13835	0.0920831	0.256968	1.01553	0.507763	0.647648
O75643	U520	0.0278835	0.0965823	1.32353	-0.423498	0.256124	0.748061	0.37403	0.542651
Q9Y6G9	DC1L1	-0.132906	0.24131	0.404395	0.504882	0.25442	0.280129	0.140064	0.166911
O43684	BUB3	-1.3952	0.463691	0.364948	1.58052	0.253488	1.22961	0.614804	0.707807
O60610	DIAP1	0.0928505	0.00279198	1.24591	-0.330619	0.252733	0.686715	0.343358	0.515022
Q5D862	FILA2	7.08482	-1.68759	2.64784	-7.03572	0.252339	6.03601	3.01801	0.938632
Q92598	HS105	0.220383	0.448793	0.167157	0.16548	0.250454	0.134662	0.0673309	0.0338132	*
Q9H0D6	XRN2	0.900126	-0.493689	0.923571	-0.335845	0.248541	0.768688	0.384344	0.563915
P62263	RS14	-0.205416	0.265899	0.632289	0.286706	0.24487	0.344017	0.172009	0.249747
P17858	PFKAL	0.0663475	-0.0158681	1.51997	-0.591501	0.244738	0.899122	0.449561	0.624027
P46977	STT3A	0.383785	0.7553	-0.172416	0.0102361	0.244226	0.411912	0.205956	0.321058
P22314	UBA1	-0.156893	0.784155	-0.367432	0.698956	0.239697	0.586868	0.293434	0.473839
P08708	RS17	-0.240287	-0.0968896	0.386628	0.903348	0.2382	0.51823	0.259115	0.425742
P51991	ROA3	0.408886	-0.200986	0.762234	-0.0175125	0.238155	0.432827	0.216414	0.35151
Q9Y2L1	RRP44	0.0965445	0.719398	-0.393346	0.527961	0.23764	0.494782	0.247391	0.407624
P62851	RS25	-0.47369	0.261457	0.827584	0.329412	0.236191	0.536347	0.268174	0.44331
Q16822	PCKGM	0.380305	0.375819	0.921745	-0.744956	0.233228	0.700681	0.350341	0.553203
Q9NR30	DDX21	-0.0986062	0.285655	0.79503	-0.0506585	0.232855	0.411936	0.205968	0.340465
P48735	IDHP	0.56522	0.650551	0.0276481	-0.318103	0.231329	0.458473	0.229236	0.387245
P40939	ECHA	0.139971	0.368596	-0.134866	0.548429	0.230533	0.29543	0.147715	0.216518
Q14008	CKAP5	0.332706	-0.825664	2.28923	-0.884098	0.228044	1.48398	0.741991	0.778684
Q9NTJ3	SMC4	-0.133663	0.493016	0.332664	0.219952	0.227993	0.265865	0.132933	0.184836
P12277	KCRB	0.126845	0.431673	-0.175834	0.52529	0.226993	0.317896	0.158948	0.24857
P00533	EGFR	1.0288	-0.256022	0.60267	-0.480039	0.223853	0.711147	0.355573	0.573666
Q12931	TRAP1	0.0322297	0.0142643	1.61304	-0.771056	0.222118	1.00005	0.500025	0.686977
Q02790	FKBP4	0.303758	0.580479	-0.378641	0.378474	0.221017	0.41651	0.208255	0.36643
Q8WUM4	PDC6I	0.272422	0.2291	0.244815	0.13075	0.219272	0.0616715	0.0308358	0.00572271	**
P27695	APEX1	0.260946	0.358916	-0.325611	0.581905	0.219039	0.387142	0.193571	0.340093
Q15392	DHC24	0.145688	0.698082	-0.15834	0.18601	0.21786	0.355135	0.177568	0.307361
P07737	PROF1	0.303518	0.298132	0.0499767	0.216931	0.217139	0.118271	0.0591357	0.0349542	*
P51149	RAB7A	0.758781	-0.211765	0.457049	-0.150779	0.213322	0.472651	0.236325	0.43324
Q9Y295	DRG1	-0.302776	0.178106	0.0670158	0.907516	0.212465	0.506921	0.25346	0.463416
Q02543	RL18A	-0.419927	1.35302	-0.368549	0.271628	0.209042	0.824986	0.412493	0.647212
P07355	ANXA2	0.587442	-0.322051	0.432887	0.136039	0.208579	0.400284	0.200142	0.373935
Q00325	MPCP	0.379698	0.223069	0.0399085	0.187487	0.207541	0.139502	0.0697508	0.0588103
P61981	1433G	0.0379083	0.841048	-0.212974	0.163713	0.207424	0.450504	0.225252	0.42504
P31939	PUR9	0.470181	0.0426006	-0.242366	0.543015	0.203358	0.370168	0.185084	0.352158
P39656	OST48	0.161645	0.246554	-0.213476	0.610502	0.201306	0.338184	0.169092	0.319462
P49411	EFTU	0.256825	0.32828	0.113762	0.0969345	0.19895	0.112161	0.0560803	0.0381561	*
Q8NBS9	TXND5	-0.0640721	-0.717669	0.848886	0.705293	0.193109	0.727561	0.36378	0.632316
P04844	RPN2	0.279589	0.499605	-0.638079	0.62473	0.191461	0.571133	0.285566	0.550562
Q9UJU6	DBNL	-0.484273	0.0897231	0.441518	0.717287	0.191063	0.518327	0.259163	0.514406
P61106	RAB14	0.306312	-0.0760932	0.640919	-0.116034	0.188776	0.356517	0.178258	0.367318
O00425	IF2B3	-0.312786	0.843006	-0.259879	0.480483	0.187706	0.567439	0.283719	0.55551
Q14204	DYHC1	0.3187	0.449041	0.186682	-0.211783	0.18566	0.285792	0.142896	0.284688
P62701	RS4X	0.0687942	0.58739	-0.0281884	0.11279	0.185196	0.274521	0.13726	0.270057
P13489	RINI	1.04734	-1.31243	1.06371	-0.0633162	0.183824	1.12838	0.56419	0.765965
Q9HCC0	MCCB	0.895999	-0.203991	1.44851	-1.40597	0.183638	1.26286	0.631431	0.79013
Q7L1Q6	BZW1	-0.754777	0.429057	-0.187122	1.24457	0.182932	0.857105	0.428553	0.698262
P13667	PDIA4	0.967942	-0.423688	0.730242	-0.5444	0.182524	0.777343	0.388672	0.67066
Q8WVM8	SCFD1	0.425429	0.188438	0.61346	-0.501027	0.181575	0.487162	0.243581	0.510097
O75976	CBPD	0.631522	2.56676	-1.06077	-1.4125	0.181253	1.82355	0.911776	0.855136
P16435	NCPR	-0.21294	1.10269	-0.460839	0.290557	0.179868	0.690087	0.345044	0.638201
P50570	DYN2	3.00091	-0.971513	1.29471	-2.60714	0.179242	2.46943	1.23471	0.893782
P62820	RAB1A	0.269807	0.00364316	1.58287	-1.14635	0.177493	1.12047	0.560236	0.772148
P62333	PRS10	0.475936	-0.159875	1.38365	-0.992283	0.176856	1.00433	0.502167	0.747987
P62266	RS23	-0.269587	0.839528	0.0932176	0.0314982	0.173664	0.471356	0.235678	0.514597
O75369	FLNB	0.273972	0.0216966	0.295416	0.0946553	0.171435	0.134415	0.0672073	0.0838815
P49207	RL34	0.13531	0.407172	0.201813	-0.0615401	0.170688	0.193283	0.0966414	0.175536
Q6DD88	ATLA3	0.48801	0.147547	-0.504377	0.541934	0.168278	0.481228	0.240614	0.534669
P14923	PLAK	1.02595	-0.729352	2.14169	-1.77545	0.165708	1.7525	0.876248	0.862077
O00231	PSD11	-0.00885319	0.417667	0.0105645	0.241935	0.165328	0.20317	0.101585	0.202115
P14618	KPYM	0.5027	-0.296149	0.227176	0.2206	0.163582	0.333491	0.166746	0.398922
P30050	RL12	0.0266255	-0.0380762	0.316769	0.344874	0.162548	0.196428	0.098214	0.196491
P09661	RU2A	-1.17348	-0.753841	1.79765	0.779118	0.162361	1.3758	0.687898	0.82861
P09936	UCHL1	0.220468	0.329042	-0.0917972	0.191506	0.162305	0.179448	0.089724	0.16817
O60488	ACSL4	-0.00905165	0.426935	-0.0102065	0.228292	0.158992	0.210921	0.10546	0.228767
O14745	NHRF1	0.310135	-0.422511	1.05644	-0.309524	0.158635	0.679685	0.339842	0.672458
P30101	PDIA3	0.252858	-0.0081073	0.11576	0.252059	0.153142	0.125335	0.0626675	0.092193
P05141	ADT2	0.430194	0.0899813	0.349746	-0.259274	0.152662	0.310637	0.155319	0.398136
P02649	APOE	0.56602	-0.11739	0.983241	-0.836079	0.148948	0.798166	0.399083	0.733793
P07237	PDIA1	0.472741	-0.0792548	0.00194623	0.198831	0.148566	0.245639	0.12282	0.313048
P62249	RS16	-0.298404	0.290395	0.453893	0.144829	0.147678	0.323075	0.161538	0.428021
P18621	RL17	-0.672314	0.900504	0.048722	0.305492	0.145601	0.651617	0.325809	0.685246
P34897	GLYM	0.0107582	0.955204	-0.724112	0.333612	0.143866	0.698898	0.349449	0.708211
Q9ULV4	COR1C	-0.077745	0.958973	-0.334861	0.0205458	0.141728	0.56506	0.28253	0.650422
P62753	RS6	0.166398	0.570445	-0.0255428	-0.151113	0.140047	0.315241	0.157621	0.439718
O95573	ACSL3	0.272666	-0.212655	0.513318	-0.0284642	0.136216	0.321276	0.160638	0.45875
P62280	RS11	0.133513	0.619836	-0.0410439	-0.172499	0.134952	0.346706	0.173353	0.493047
P62910	RL32	-0.398581	0.00888291	1.47584	-0.560335	0.131452	0.927706	0.463853	0.795307
P51148	RAB5C	0.563152	-0.0678983	0.289762	-0.266616	0.1296	0.36951	0.184755	0.533529
Q7KZF4	SND1	-0.373579	0.125805	-0.18663	0.949521	0.128779	0.584657	0.292329	0.689364
P25398	RS12	-0.113572	0.219462	-0.362416	0.770867	0.128585	0.49007	0.245035	0.636056
P02545	LMNA	0.729164	-0.551538	0.550139	-0.217217	0.127637	0.611159	0.305579	0.704269
Q99829	CPNE1	-0.329789	0.107521	0.0399085	0.684875	0.125629	0.419459	0.20973	0.591385
P14625	ENPL	0.184214	0.254059	-0.25936	0.323134	0.125511	0.262774	0.131387	0.409911
Q16531	DDB1	-0.283204	0.596167	0.157877	0.0272395	0.12452	0.364813	0.182406	0.543816
P08238	HS90B	-0.143106	0.331254	-0.634716	0.941128	0.12364	0.672718	0.336359	0.737585
P23528	COF1	0.213	0.101911	-0.0689186	0.247649	0.12341	0.142495	0.0712474	0.181674
P15880	RS2	-0.0440059	0.229527	0.205571	0.102399	0.123373	0.124473	0.0622365	0.141737
Q00610	CLH1	0.464618	0.0956097	-0.043272	-0.0262805	0.122669	0.236209	0.118104	0.375328
P22695	QCR2	0.183519	-0.0485549	0.549843	-0.197298	0.121877	0.325512	0.162756	0.508322
P78417	GSTO1	0.690395	-0.360926	0.161364	-0.00998073	0.120213	0.437891	0.218946	0.621193
P18077	RL35A	-0.12794	0.447717	0.22199	-0.0631387	0.119657	0.266342	0.133171	0.435125
P62244	RS15A	-0.0973396	0.268016	0.226436	0.0807608	0.119468	0.165341	0.0826703	0.244178
Q96RQ3	MCCA	1.13562	-0.483572	0.821965	-1.00269	0.117832	1.02452	0.512262	0.832866
P22102	PUR2	-0.152063	0.172489	-0.1985	0.64228	0.116052	0.387698	0.193849	0.591581
P42704	LPPRC	-0.0210094	0.371732	-0.239809	0.343227	0.113535	0.295735	0.147868	0.498497
Q9BRX2	PELO	-0.455185	0.569634	0.808931	-0.471236	0.113036	0.672558	0.336279	0.758905
Q9Y262	EIF3L	-0.183524	-0.00617566	0.506631	0.1339	0.112708	0.29298	0.14649	0.497689
P25786	PSA1	0.533005	-0.290853	0.127693	0.0744004	0.111061	0.33724	0.16862	0.557159
O75083	WDR1	-0.922582	0.761354	-0.286552	0.885421	0.10941	0.865836	0.432918	0.816806
P41250	GARS	0.0568983	-0.271685	0.525095	0.125176	0.108871	0.327125	0.163562	0.553255
P26640	SYVC	-0.270896	-0.0979102	0.0199855	0.782623	0.108451	0.465053	0.232527	0.672708
P07339	CATD	0.86428	-0.920569	0.552207	-0.0663305	0.107397	0.786898	0.393449	0.802594
P53618	COPB	0.168154	0.468635	-0.136768	-0.0779737	0.105512	0.275771	0.137886	0.499834
P05023	AT1A1	0.705653	-0.431266	0.43032	-0.283933	0.105194	0.549383	0.274692	0.727278
P46779	RL28	-0.0974451	0.87937	-0.385409	0.0192295	0.103936	0.544208	0.272104	0.727933
Q01082	SPTB2	-0.45884	1.1883	-0.431943	0.116806	0.103581	0.770258	0.385129	0.805403
P62899	RL31	-0.10846	0.289654	0.787778	-0.557124	0.102962	0.572783	0.286391	0.743027
P55157	MTP	0.499565	-0.00133521	0.150098	-0.237023	0.102826	0.308752	0.154376	0.553004
P62269	RS18	0.335209	-0.0114213	0.470855	-0.385812	0.102208	0.383521	0.191761	0.630992
P62913	RL11	0.0644626	0.159557	0.273026	-0.0966525	0.100098	0.15644	0.0782198	0.290641
P33176	KINH	0.148004	-0.0856716	0.2887	0.0460724	0.0992761	0.158421	0.0792107	0.298877
P31942	HNRH3	0.220383	-0.386211	0.263683	0.280386	0.0945605	0.32151	0.160755	0.597729
P18206	VINC	0.516485	0.0708037	0.155548	-0.366522	0.0940787	0.362813	0.181407	0.63986
P62191	PRS4	0.422268	-0.0162881	-0.3652	0.327316	0.0920239	0.358333	0.179167	0.642952
Q9Y277	VDAC3	0.298475	-0.112349	0.36394	-0.185196	0.0912175	0.279986	0.139993	0.561133
P02768	ALBU	3.88528	-4.69869	6.28054	-5.10466	0.0906156	5.8493	2.92465	0.977229
P25788	PSA3	0.568615	-0.554515	0.449463	-0.10504	0.0896307	0.520169	0.260084	0.753123
P63244	RACK1	0.212915	0.106998	0.159815	-0.123204	0.0891313	0.148014	0.0740068	0.3148
Q8TEX9	IPO4	-0.657306	0.229598	0.267284	0.516773	0.0890873	0.513652	0.256826	0.751589
P46781	RS9	0.033001	0.559496	-0.281283	0.041198	0.0881031	0.348279	0.174139	0.647738
P04406	G3P	0.407845	-0.460304	0.226066	0.167666	0.0853185	0.377853	0.188926	0.68221
P05091	ALDH2	0.141134	0.334692	-0.627343	0.487096	0.083895	0.494842	0.247421	0.756899
P23284	PPIB	0.51255	0.293961	-0.998918	0.516508	0.0810252	0.727434	0.363717	0.83802
Q96CS3	FAF2	-0.613496	0.806687	-0.642126	0.769602	0.0801665	0.817726	0.408863	0.857084
P62826	RAN	0.160763	0.0641291	0.236022	-0.143578	0.0793342	0.164421	0.0822105	0.405723
Q16891	MIC60	0.524528	-0.228948	0.431604	-0.427227	0.0749896	0.47394	0.23697	0.772401
P35606	COPB2	-0.178828	0.119201	0.291885	0.0625375	0.073699	0.194568	0.0972839	0.503783
P61019	RAB2A	0.394328	0.274532	0.36864	-0.74783	0.0724176	0.549251	0.274626	0.80909
P33992	MCM5	0.0632361	0.383554	-0.568396	0.405978	0.0710932	0.454161	0.227081	0.774727
P28074	PSB5	0.166925	-0.346637	0.457049	-0.00324239	0.0685237	0.33573	0.167865	0.710509
P20700	LMNB1	-0.248815	0.391172	0.418712	-0.293649	0.0668548	0.39098	0.19549	0.754917
P62424	RL7A	-0.112932	0.487052	-0.135817	0.0243131	0.0656542	0.289695	0.144847	0.681135
P50991	TCPD	-0.103789	0.0940548	0.100502	0.167978	0.0646864	0.117187	0.0585937	0.350199
P62829	RL23	-0.0750416	0.543405	-0.251611	0.0383383	0.0637726	0.341287	0.170643	0.733462
P55011	S12A2	-0.642144	0.61314	0.0195586	0.257037	0.061898	0.528966	0.264483	0.83002
Q13151	ROA0	-0.10146	0.186918	0.189341	-0.0299181	0.0612204	0.149428	0.0747139	0.472596
P14314	GLU2B	0.392076	-0.149904	-0.110365	0.111387	0.0607984	0.248995	0.124498	0.658771
P46940	IQGA1	-0.0924948	0.244972	-0.423211	0.512402	0.0604169	0.40646	0.20323	0.785647
P06576	ATPB	0.283807	0.0575484	-0.210969	0.108785	0.0597928	0.204857	0.102429	0.600379
P25705	ATPA	0.322096	-0.00641726	-0.0616734	-0.0180621	0.0589858	0.177012	0.0885058	0.552789
P37837	TALDO	0.27438	-0.830448	0.176378	0.609228	0.0573847	0.620222	0.310111	0.864996
P00403	COX2	0.491381	0.212627	-0.471601	-0.00518405	0.0568058	0.406691	0.203345	0.798124
O15371	EIF3D	0.261768	0.0780855	0.114162	-0.229608	0.0561019	0.206384	0.103192	0.62447
O95864	FADS2	-0.16461	0.381419	-0.654335	0.653322	0.0539491	0.581928	0.290964	0.864731
O95433	AHSA1	0.404571	-0.0344084	0.0850805	-0.239774	0.0538673	0.269558	0.134779	0.716153
Q8TCT9	HM13	0.476715	0.368439	-0.438379	-0.192275	0.0536251	0.439943	0.219971	0.82312
Q14152	EIF3A	-0.128371	-0.267508	0.698591	-0.0920489	0.0526658	0.437206	0.218603	0.825144
P32969	RL9	0.00182323	0.153472	-0.105701	0.155118	0.0511781	0.126905	0.0634523	0.478933
P30086	PEBP1	0.44852	-0.741304	0.242988	0.24853	0.0496835	0.535922	0.267961	0.864733
P14324	FPPS	0.392076	-0.606599	0.555155	-0.141982	0.0496624	0.529206	0.264603	0.863099
P38159	RBMX	-0.173257	0.157052	0.402759	-0.189187	0.0493418	0.284577	0.142288	0.75166
Q86VP6	CAND1	-0.0758729	0.0432256	-0.0237818	0.252501	0.049018	0.144149	0.0720743	0.54522
P31930	QCR1	-0.212026	0.0185593	0.0915939	0.294646	0.0481934	0.209137	0.104569	0.676243
P46926	GNPI1	0.852422	-0.577137	0.236022	-0.319738	0.0478923	0.634685	0.317343	0.889618
Q9Y490	TLN1	0.269316	-0.160961	0.0748443	0.00204102	0.0463101	0.178388	0.0891939	0.639489
P17812	PYRG1	-0.196122	-0.397768	0.466163	0.309049	0.0453307	0.408772	0.204386	0.838718
P0DMV8	HS71A	0.0467187	-0.091263	0.368305	-0.144165	0.0448989	0.230131	0.115065	0.722442
P48449	ERG7	-0.213969	1.29828	-0.407053	-0.500569	0.0441726	0.844546	0.422273	0.923289
P07900	HS90A	-0.147905	0.316447	-0.424373	0.431763	0.0439831	0.400328	0.200164	0.84018
P36542	ATPG	0.183085	0.152325	-0.0630291	-0.0973461	0.0437588	0.144352	0.0721761	0.587131
P53992	SC24C	0.227813	-0.285537	-1.27237	1.4991	0.0422525	1.15362	0.576811	0.946216
O75874	IDHC	0.219452	-0.237206	-0.0580644	0.238649	0.0407077	0.229581	0.11479	0.746333
O95394	AGM1	0.12196	0.181404	0.0814038	-0.224537	0.0400577	0.181114	0.090557	0.688186
P84103	SRSF3	-0.789298	0.430773	-0.0922585	0.610644	0.0399649	0.62811	0.314055	0.90679
P16401	H15	0.00762253	-0.116607	0.146974	0.118416	0.0391014	0.119949	0.0599746	0.560919
O00232	PSD12	0.257155	0.155498	-0.151594	-0.120647	0.0351027	0.202415	0.101208	0.751616
P40926	MDHM	0.688194	-0.19993	-0.284442	-0.0654446	0.0345942	0.444967	0.222483	0.886307
P23396	RS3	0.0867346	0.204496	-0.154964	0.00083433	0.0342753	0.15128	0.0756398	0.681216
Q9UHD1	CHRD1	0.249377	-0.509628	0.717138	-0.325596	0.0328229	0.559136	0.279568	0.913958
P17844	DDX5	-0.114853	0.279162	0.097269	-0.133131	0.032112	0.195092	0.0975462	0.76365
P46777	RL5	0.087663	0.0075407	0.116559	-0.0916138	0.0300371	0.0932948	0.0466474	0.565471
P61160	ARP2	-1.05359	1.17756	-0.739926	0.733692	0.0294322	1.09225	0.546125	0.960409
Q9H3S7	PTN23	0.186468	-0.311922	0.675473	-0.44804	0.0254948	0.512012	0.256006	0.926954
P46459	NSF	0.273238	-0.518083	0.584602	-0.239538	0.0250547	0.496553	0.248277	0.925985
Q9Y678	COPG1	0.0165217	0.1854	-0.0303967	-0.0795542	0.0229927	0.115158	0.0575791	0.716384
P62241	RS8	-0.159644	0.698279	-0.506835	0.0567388	0.0221348	0.507024	0.253512	0.935925
P12268	IMDH2	0.345025	0.361252	-0.655698	0.032636	0.0208038	0.475682	0.237841	0.93581
P07437	TBB5	-0.0154168	0.175774	-0.300876	0.223196	0.0206694	0.237885	0.118943	0.873106
P30566	PUR8	0.13513	-0.124141	-0.0835191	0.150376	0.0194614	0.143463	0.0717313	0.803751
P26373	RL13	-0.295738	0.448462	-0.286552	0.206087	0.0180645	0.370521	0.185261	0.928472
Q9NQC3	RTN4	0.153866	-0.436026	0.356522	-0.00277971	0.0178955	0.336466	0.168233	0.922
Q04917	1433F	0.220214	0.111513	-0.267152	0.00185531	0.0166077	0.209125	0.104562	0.883893
Q9H2M9	RBGPR	0.380001	-0.0281159	-0.0950294	-0.190488	0.016592	0.251268	0.125634	0.903291
P54886	P5CS	0.0237182	0.281962	-0.207467	-0.0381598	0.0150136	0.203029	0.101514	0.891806
P07814	SYEP	-0.0369065	0.263931	-0.280757	0.103196	0.0123659	0.230857	0.115428	0.921448
P36578	RL4	-0.142997	0.927018	-0.873892	0.130851	0.0102449	0.743909	0.371954	0.979756
P27144	KAD4	-0.714412	0.126732	0.0242475	0.604286	0.0102135	0.545215	0.272607	0.972467
P62805	H4	0.052721	0.0645097	-0.290252	0.213056	0.0100087	0.213057	0.106528	0.931069
P62277	RS13	-0.265551	0.268016	-0.173391	0.20459	0.00841582	0.267076	0.133538	0.953713
P63104	1433Z	0.131894	0.219391	-0.444845	0.122448	0.0072222	0.304522	0.152261	0.965149
P35268	RL22	0.288901	0.333774	-0.271324	-0.328774	0.00564425	0.354237	0.177118	0.97658
O00410	IPO5	-0.451944	-0.141899	0.328535	0.286706	0.00534951	0.371667	0.185834	0.978843
O43747	AP1G1	-0.0748339	0.221088	-0.0936433	-0.0339996	0.0046527	0.146422	0.073211	0.953325
Q99623	PHB2	0.258474	-0.247156	0.154381	-0.153449	0.00306265	0.241687	0.120844	0.981372
P38919	IF4A3	-0.32917	0.107978	-0.102444	0.332211	0.00214372	0.283345	0.141672	0.988877
Q15717	ELAV1	-0.166601	0.0785339	0.00453712	0.091095	0.00189135	0.118642	0.0593211	0.976568
Q99832	TCPH	0.245057	-0.0972299	-0.677682	0.533991	0.00103384	0.520865	0.260433	0.997082
O95861	BPNT1	-0.0128276	0.190098	-0.329413	0.142575	-0.00239184	0.234606	0.117303	0.985012
O94979	SC31A	-0.0597486	0.122037	-0.17828	0.102599	-0.00334823	0.142277	0.0711387	0.965418
P83731	RL24	-0.794249	0.651694	-0.55689	0.683683	-0.00394048	0.78167	0.390835	0.992589
P09525	ANXA4	0.160057	-0.317433	-0.234198	0.372699	-0.00471866	0.326622	0.163311	0.978764
Q92900	RENT1	0.0833878	-0.147934	-0.0707356	0.113292	-0.00549762	0.124573	0.0622867	0.935229
P61353	RL27	-0.143324	0.246842	-0.41742	0.288744	-0.00628932	0.336118	0.168059	0.972499
P53621	COPA	0.174634	0.0309017	-0.230131	-0.0104411	-0.00875904	0.167546	0.0837728	0.923326
P52597	HNRPF	-0.736259	-0.605084	0.473351	0.832611	-0.00884521	0.779999	0.389999	0.98333
Q9P0L0	VAPA	-0.33899	0.395793	-0.748626	0.645758	-0.0115162	0.645105	0.322552	0.973762
P49736	MCM2	-0.53424	0.20233	-0.382021	0.667539	-0.011598	0.55298	0.27649	0.969176
P54136	SYRC	0.352691	1.07892	1.59853	-3.08001	-0.0124685	2.10789	1.05395	0.991304
P11142	HSP7C	-0.0119324	0.0978152	-0.288665	0.150993	-0.0129473	0.195931	0.0979653	0.903222
P49368	TCPG	-0.0547209	0.179205	-0.332135	0.155634	-0.0130042	0.237324	0.118662	0.919654
O15228	GNPAT	-0.0266238	0.303962	0.222362	-0.560524	-0.0152061	0.38979	0.194895	0.942723
P09211	GSTP1	0.234534	-0.257241	-0.255222	0.207692	-0.0175591	0.275814	0.137907	0.906738
P40925	MDHC	0.445192	-0.473646	-0.125393	0.0824289	-0.0178545	0.384612	0.192306	0.93188
P00338	LDHA	-0.0486903	-0.277602	0.0777178	0.16361	-0.0212412	0.191865	0.0959327	0.838982
P30153	2AAA	-0.0164139	0.286321	-0.118799	-0.239853	-0.0221862	0.225035	0.112518	0.85629
P11940	PABP1	0.206605	-0.653748	0.938778	-0.581807	-0.0225428	0.750076	0.375038	0.95585
Q6P2Q9	PRP8	-0.0395393	-0.765415	1.00648	-0.2938	-0.0230692	0.749357	0.374679	0.954777
Q9P2E9	RRBP1	0.190968	-0.102099	-0.220014	0.0324463	-0.0246747	0.176933	0.0884667	0.798432
P00352	AL1A1	0.340204	-0.336632	-0.340878	0.237555	-0.0249377	0.364784	0.182392	0.899907
P49327	FAS	0.0174963	-0.0182062	0.0711414	-0.17217	-0.0254346	0.104488	0.0522442	0.659724
P60866	RS20	-0.172479	0.132972	-0.174368	0.107186	-0.0266723	0.169782	0.084891	0.773955
Q9NVJ2	ARL8B	0.71253	-0.152526	0.0996944	-0.767029	-0.0268327	0.612741	0.306371	0.935727
Q13347	EIF3I	-0.187337	-0.136446	0.10775	0.106387	-0.0274114	0.156668	0.0783342	0.749518
Q9NUQ6	SPS2L	-0.104531	0.0396046	0.191238	-0.2444	-0.0295222	0.187361	0.0936805	0.773306
P47897	SYQ	-0.184532	0.45485	-0.591686	0.203095	-0.0295685	0.457815	0.228907	0.905395
P04075	ALDOA	0.23378	-0.442335	-0.158824	0.248971	-0.0296021	0.333676	0.166838	0.870474
Q9H6T3	RPAP3	0.431145	-0.4558	0.0318876	-0.129575	-0.0305855	0.368648	0.184324	0.878762
Q9BXJ9	NAA15	0.0934052	-1.41848	0.278745	0.922553	-0.0309433	0.990921	0.495461	0.95413
P17980	PRS6A	-0.0773288	-0.0081073	-0.177301	0.135427	-0.0318275	0.131364	0.0656822	0.66116
Q96TA1	NIBL1	-0.501202	0.121179	0.295063	-0.0487772	-0.0334343	0.341984	0.170992	0.857471
O00429	DNM1L	-0.507077	0.102302	0.192753	0.0769412	-0.0337702	0.319429	0.159714	0.846092
P29966	MARCS	0.89531	-0.898577	-0.0115147	-0.121841	-0.0341558	0.734695	0.367348	0.931781
P18124	RL7	0.0207078	0.520773	-0.342524	-0.344635	-0.0364194	0.409236	0.204618	0.870073
O00571	DDX3X	-0.215571	0.0379844	0.955389	-0.927112	-0.0373274	0.777742	0.388871	0.929582
P61604	CH10	-0.0482823	-0.243266	-0.0927199	0.226881	-0.0393469	0.19612	0.0980598	0.715105
P24534	EF1B	-0.410197	0.040977	-0.0844365	0.296012	-0.0394112	0.29353	0.146765	0.805697
Q07020	RL18	-0.294286	0.7183	-0.34472	-0.238989	-0.0399238	0.507324	0.253662	0.884934
A5YKK6	CNOT1	-0.930454	0.900277	1.3896	-1.51978	-0.0400869	1.40363	0.701815	0.958042
P15311	EZRI	-0.0210094	-0.457479	0.184018	0.12033	-0.0435352	0.288957	0.144479	0.782845
P02786	TFR1	0.276335	-0.342241	0.0533173	-0.161846	-0.0436086	0.267657	0.133828	0.76594
P55060	XPO2	-0.523993	0.402593	0.0436923	-0.0992518	-0.0442399	0.383224	0.191612	0.832256
P05166	PCCB	0.397027	-0.396847	0.0335799	-0.222631	-0.0472179	0.344912	0.172456	0.80201
P46782	RS5	-0.111866	0.0389189	-0.385409	0.267827	-0.0476324	0.273998	0.136999	0.751042
P50914	RL14	-0.550757	1.01696	-0.906782	0.243691	-0.0492216	0.858195	0.429097	0.915922
P39023	RL3	-0.0562581	0.447469	-0.471601	-0.118342	-0.0496831	0.378564	0.189282	0.809942
Q08945	SSRP1	-0.89243	0.552184	-0.166575	0.302173	-0.051162	0.635065	0.317533	0.882235
P61221	ABCE1	-0.428794	-0.0893256	0.827584	-0.516733	-0.051817	0.614549	0.307275	0.876813
P26599	PTBP1	-0.150968	0.0108986	-0.257807	0.181796	-0.0540201	0.192139	0.0960694	0.613188
Q15365	PCBP1	-0.0873519	0.0704852	0.0818128	-0.281035	-0.0540223	0.169901	0.0849505	0.570019
P53990	IST1	-0.0497106	-0.523073	0.753789	-0.397968	-0.0542405	0.574713	0.287356	0.862331
Q07065	CKAP4	0.0616306	-0.529643	0.432246	-0.181685	-0.0543629	0.405111	0.202556	0.8058
P62917	RL8	-0.179386	0.378972	-0.402469	-0.0300998	-0.0582459	0.329199	0.1646	0.746849
P09874	PARP1	-0.141038	0.223706	-0.433695	0.117611	-0.0583541	0.293394	0.146697	0.717402
P20810	ICAL	-0.216602	-0.316995	0.395868	-0.098992	-0.0591803	0.316177	0.158089	0.733039
P52209	6PGD	0.249377	-0.379418	-0.175345	0.0632155	-0.0605425	0.274607	0.137304	0.689099
Q13509	TBB3	-0.148561	-0.157266	-0.20198	0.237337	-0.0676177	0.204645	0.102323	0.555938
Q9NZI8	IF2B1	-0.187786	0.101781	-0.071645	-0.113036	-0.0676716	0.122767	0.0613835	0.350774
Q06210	GFPT1	0.0978352	-0.123195	0.0768973	-0.33386	-0.0705805	0.201823	0.100912	0.534637
P62937	PPIA	0.276661	0.148488	-0.876274	0.164025	-0.071775	0.539365	0.269682	0.80737
P30040	ERP29	0.539804	-0.561356	-0.491542	0.224279	-0.0722038	0.540854	0.270427	0.806772
O43432	IF4G3	0.291885	-0.422602	0.766311	-0.925697	-0.0725258	0.749866	0.374933	0.858973
P33993	MCM7	-0.171479	0.347448	-0.744269	0.272972	-0.0738322	0.502252	0.251126	0.787922
P49902	5NTC	0.626676	-0.622724	0.340889	-0.641518	-0.0741692	0.654791	0.327396	0.835338
P23588	IF4B	0.0515796	-0.485957	0.329224	-0.196812	-0.0754914	0.347918	0.173959	0.693632
P26641	EF1G	-0.0182104	-0.101081	-0.31696	0.128011	-0.07706	0.185873	0.0929364	0.467821
Q15691	MARE1	0.0112475	0.161727	-0.516708	0.0351042	-0.0771572	0.300382	0.150191	0.642887
P27797	CALR	0.364459	-0.384446	-0.399612	0.104392	-0.0788017	0.376996	0.188498	0.704031
P35232	PHB	-0.0365019	-0.138927	-0.355754	0.209299	-0.0804709	0.234591	0.117295	0.541944
Q15125	EBP	0.134142	0.153472	0.126504	-0.742408	-0.0820724	0.44037	0.220185	0.734117
P43487	RANG	-0.919594	-0.167943	0.673846	0.0829199	-0.0826928	0.660164	0.330082	0.818361
Q9UNM6	PSD13	-0.0387287	0.222644	-0.52167	0.00613272	-0.0829054	0.313982	0.156991	0.634007
P10809	CH60	0.130183	-0.335382	-0.356308	0.22927	-0.0830593	0.306243	0.153121	0.625217
Q9Y4L1	HYOU1	0.500332	0.277985	-1.00412	-0.106505	-0.0830763	0.663223	0.331612	0.81836
P62136	PP1A	0.688194	-0.771895	0.409617	-0.658419	-0.0831259	0.740067	0.370033	0.836687
Q99460	PSMD1	0.372861	-0.108978	-0.321279	-0.278591	-0.0839968	0.318074	0.159037	0.633964
P46087	NOP2	-0.29187	-0.178381	-0.119739	0.252722	-0.0843169	0.23578	0.11789	0.526112
P55786	PSA	0.103721	-0.215479	-0.298213	0.0722539	-0.0844292	0.202342	0.101171	0.465224
P42766	RL35	-0.297676	-0.442023	0.259351	0.141245	-0.0847758	0.337866	0.168933	0.650302
P06733	ENOA	-0.0207093	-0.349639	0.0191316	0.0037135	-0.0868759	0.175942	0.087971	0.396182
P09327	VILI	0.160587	-0.0320371	-0.581936	0.0981251	-0.0888154	0.338398	0.169199	0.635962
P30085	KCY	-0.537099	0.572428	-0.175834	-0.214822	-0.0888316	0.469628	0.234814	0.730386
P06493	CDK1	-0.138322	0.725203	-1.38315	0.439917	-0.0890881	0.934512	0.467256	0.860963
P52272	HNRPM	-0.216258	-0.0946189	0.0503947	-0.0987323	-0.0898037	0.109162	0.0545812	0.198454
P69905	HBA	0.19855	-4.80652	7.9336	-3.68738	-0.0904386	5.76334	2.88167	0.976934
Q5BKZ1	ZN326	-0.394427	0.200238	-0.0734654	-0.0976927	-0.0913367	0.243063	0.121532	0.506909
Q92841	DDX17	-0.207692	0.159828	-0.13772	-0.182502	-0.0920214	0.170375	0.0851876	0.359143
P13010	XRCC5	-0.335004	0.056791	-0.202976	0.112189	-0.0922502	0.212288	0.106144	0.448738
O60701	UGDH	0.0283671	-0.305162	-0.082144	-0.0145779	-0.0933792	0.148335	0.0741676	0.297074
O94906	PRP6	-0.384738	-0.362531	0.273026	0.0924785	-0.0954411	0.329703	0.164851	0.603228
P38646	GRP75	-0.0831671	0.0584957	-0.107098	-0.260668	-0.0981095	0.130709	0.0653546	0.230299
O60716	CTND1	0.0807792	0.167984	0.092406	-0.763428	-0.105565	0.440276	0.220138	0.664344
Q07666	KHDR1	-0.36238	0.40091	-0.606107	0.141961	-0.106404	0.459811	0.229906	0.675002
Q99439	CNN2	0.307189	-0.431625	-0.320198	0.0185718	-0.106516	0.335735	0.167868	0.570822
Q14566	MCM6	-0.459382	-0.337208	0.413522	-0.0432983	-0.106592	0.388231	0.194115	0.621157
Q01518	CAP1	-0.0167131	-0.503222	-0.316421	0.405241	-0.107779	0.396396	0.198198	0.624393
Q14974	IMB1	-0.216717	0.148958	-0.580641	0.217147	-0.107813	0.36831	0.184155	0.599373
P27824	CALX	0.20558	-0.070327	-0.683231	0.113793	-0.108546	0.399931	0.199965	0.624982
P62081	RS7	-0.235286	0.10517	-0.373026	0.0623438	-0.1102	0.231574	0.115787	0.411441
P60842	IF4A1	-0.185205	0.178518	-0.706349	0.271404	-0.110408	0.44347	0.221735	0.652748
P61247	RS3A	-0.16229	0.0681302	-0.536659	0.188649	-0.110542	0.319214	0.159607	0.538363
O00487	PSDE	-0.225568	0.00741874	-0.232163	0.00445744	-0.111464	0.135596	0.067798	0.198711
O00116	ADAS	-0.0417709	-0.153726	-0.481839	0.216931	-0.115101	0.289604	0.144802	0.484758
P14543	NID1	2.98798	-4.21388	-0.0428261	0.806427	-0.115576	3.01571	1.50786	0.943728
P55884	EIF3B	-0.148998	0.0666046	-0.357417	-0.0326404	-0.118113	0.182251	0.0911255	0.285627
Q06830	PRDX1	-0.050936	-0.141129	-0.254706	-0.032731	-0.119875	0.101616	0.0508082	0.0994566
P11177	ODPB	-0.588072	-0.545732	-0.229116	0.880974	-0.120487	0.686584	0.343292	0.748809
P08865	RSSA	-0.0385261	0.0968418	-0.760308	0.208228	-0.123441	0.436401	0.218201	0.611133
O43491	E41L2	-0.258102	-0.279702	0.200683	-0.158443	-0.123891	0.222735	0.111367	0.347064
Q08211	DHX9	-0.292232	0.125408	-0.396191	0.066222	-0.124198	0.258701	0.12935	0.407803
P62750	RL23A	-0.399361	-0.13512	0.19351	-0.157196	-0.124542	0.243489	0.121745	0.38161
P17931	LEG3	0.0460502	-0.385468	-0.51547	0.352076	-0.125703	0.398818	0.199409	0.573194
P25789	PSA4	0.108302	-0.321857	-0.422051	0.129938	-0.126417	0.286593	0.143297	0.44263
Q9NTK5	OLA1	-0.073173	-0.57176	-0.401326	0.533588	-0.128168	0.487283	0.243642	0.635263
Q13838	DX39B	-0.225107	-0.0255555	-0.599534	0.334314	-0.128971	0.389871	0.194936	0.555502
P08195	4F2	0.537903	-0.634417	-0.0167593	-0.407088	-0.13009	0.513203	0.256601	0.64709
P40429	RL13A	0.29671	0.411361	-0.315882	-0.920807	-0.132155	0.615105	0.307553	0.696409
O94776	MTA2	-0.497439	-0.452966	0.782001	-0.379411	-0.136954	0.614567	0.307283	0.686021
Q9Y4W6	AFG32	0.00162624	0.558156	0.362931	-1.49808	-0.143841	0.931796	0.465898	0.777719
P50454	SERPH	0.0655938	-0.179935	-0.50622	0.0410072	-0.144888	0.264983	0.132492	0.354093
P49748	ACADV	-0.0814966	0.00133398	1.65335	-2.1541	-0.145226	1.55949	0.779743	0.864132
Q9Y617	SERC	-0.447768	0.185676	-0.433695	0.101603	-0.148546	0.339177	0.169588	0.44555
P62906	RL10A	-0.292111	0.0463544	-0.79894	0.444831	-0.149967	0.527161	0.263581	0.609192
P61081	UBC12	0.174984	-0.058958	-0.225064	-0.494526	-0.150891	0.281799	0.1409	0.362708
P12956	XRCC6	-0.493407	0.161049	-0.351883	0.0769412	-0.151825	0.319857	0.159928	0.412489
P26196	DDX6	0.119329	-0.186933	-0.657062	0.114797	-0.152467	0.365654	0.182827	0.465503
Q7Z478	DHX29	0.18239	-0.0528304	0.164457	-0.907818	-0.153451	0.514149	0.257075	0.592614
P51659	DHB4	0.122866	-0.197552	-0.236236	-0.325374	-0.159074	0.195431	0.0977157	0.202023
O43175	SERA	-0.465361	-0.0493758	-0.033937	-0.0905692	-0.159811	0.205098	0.102549	0.217027
P43243	MATR3	-0.514806	0.120124	-0.102444	-0.152449	-0.162394	0.263124	0.131562	0.304947
O43143	DHX15	-0.328798	0.0393553	-0.0392639	-0.321075	-0.162446	0.19038	0.0951901	0.186449
Q14103	HNRPD	0.140329	-0.311775	-0.654335	0.168604	-0.164294	0.393915	0.196958	0.465397
Q16186	ADRM1	-0.158763	-0.314412	-0.626006	0.433515	-0.166416	0.444636	0.222318	0.50847
P49588	SYAC	0.214956	-0.556826	-0.587128	0.260477	-0.16713	0.46801	0.234005	0.526648
Q5SSJ5	HP1B3	-0.456808	-0.0107591	0.56455	-0.769969	-0.168247	0.579405	0.289702	0.602156
Q12905	ILF2	-0.360859	-0.157538	0.0760765	-0.243147	-0.171367	0.184824	0.0924118	0.160723
P11021	GRP78	-0.40928	-0.00726253	-0.522913	0.25228	-0.171794	0.358977	0.179489	0.409112
Q14247	SRC8	0.0796599	-0.535305	0.175229	-0.414551	-0.173742	0.353417	0.176708	0.398002
P05165	PCCA	0.406879	-0.446659	-0.211971	-0.44491	-0.174165	0.402739	0.20137	0.450713
P16949	STMN1	-0.773872	0.163085	0.119749	-0.206649	-0.174422	0.432368	0.216184	0.478803
Q14694	UBP10	0.0987564	-0.44915	0.159815	-0.507891	-0.174617	0.352618	0.176309	0.394989
P13861	KAP2	-0.00182554	-0.321857	0.05956	-0.434381	-0.174626	0.24073	0.120365	0.242731
Q15393	SF3B3	-0.710211	-0.00738324	-0.79518	0.810975	-0.17545	0.746395	0.373197	0.67033
P78344	IF4G2	-0.829916	0.289654	-0.228609	0.066222	-0.175662	0.48507	0.242535	0.521269
P53602	MVD1	-0.0829582	-0.309966	-0.409925	0.0929729	-0.177469	0.22632	0.11316	0.214814
O15355	PPM1G	-0.29187	-0.0514847	0.47148	-0.839296	-0.177793	0.544092	0.272046	0.560032
P31943	HNRH1	-0.095758	0.205964	-0.661847	-0.173239	-0.18122	0.35976	0.17988	0.387933
Q8NDI1	EHBP1	-0.48317	-0.389549	-0.219006	0.36635	-0.181344	0.381154	0.190577	0.411525
P29692	EF1D	-0.116669	-0.316946	-0.184169	-0.113979	-0.182941	0.0950555	0.0475277	0.0309582	*
Q15102	PA1B3	-0.204279	0.52749	-1.45965	0.387907	-0.187132	0.905713	0.452856	0.707201
P33991	MCM4	-0.412689	-0.420518	-0.0848955	0.162986	-0.188779	0.28188	0.14094	0.272865
Q15019	SEPT2	-0.175706	-0.434411	-0.294492	0.133392	-0.192804	0.241806	0.120903	0.209042
P27694	RFA1	-0.157773	-0.65879	-0.184169	0.225362	-0.193842	0.362079	0.18104	0.362782
Q9Y520	PRC2C	-1.67169	-0.795155	1.3929	0.283317	-0.197655	1.32803	0.664015	0.785381
Q05682	CALD1	0.179345	-0.346685	-0.171441	-0.479706	-0.204622	0.285415	0.142707	0.247075
Q15417	CNN3	-0.308383	-0.235043	-0.114107	-0.168049	-0.206396	0.0840826	0.0420413	0.0161828	*
P43686	PRS6B	-0.305211	-0.183411	-0.221023	-0.11783	-0.206869	0.0782087	0.0391044	0.0131776	*
O43390	HNRPR	-0.246006	0.364763	-0.891447	-0.0576251	-0.207579	0.522562	0.261281	0.484969
Q9BSJ8	ESYT1	0.0155465	-0.28688	-0.00542	-0.558951	-0.208926	0.271045	0.135523	0.220825
Q13085	ACACA	-0.0671682	-0.0516018	0.573884	-1.29539	-0.210068	0.782737	0.391368	0.628691
Q9BPX3	CND3	-0.575673	1.04936	-1.62334	0.307212	-0.210608	1.1525	0.576248	0.739001
P23526	SAHH	-0.000937151	-0.321662	-0.21448	-0.306153	-0.210808	0.147692	0.0738459	0.0648582
P52292	IMA1	-0.57891	0.305235	-1.08077	0.487876	-0.216642	0.740868	0.370434	0.599737
P53396	ACLY	-0.0104416	-0.405575	-0.0661974	-0.386664	-0.217219	0.207969	0.103985	0.127904
Q9UKY7	CDV3	-0.416764	-0.104753	-0.374147	0.015288	-0.220094	0.209061	0.104531	0.125899
O00303	EIF3F	0.21869	-1.16999	0.0842643	-0.0149451	-0.220496	0.640198	0.320099	0.540417
Q9UHD8	SEPT9	-0.352777	-0.257038	-0.256256	-0.0227249	-0.222199	0.140492	0.0702461	0.0507478
P22626	ROA2	-0.237145	-0.116831	-0.387672	-0.152282	-0.223483	0.120539	0.0602696	0.0340875	*
P51858	HDGF	-0.176151	-0.20125	-0.572895	0.054137	-0.22404	0.259419	0.12971	0.182576
Q14677	EPN4	-0.315729	-0.381748	0.740121	-0.953353	-0.227677	0.705864	0.352932	0.5648
Q9NSD9	SYFB	-1.17415	0.647697	-1.02334	0.633191	-0.22915	1.00602	0.503012	0.67966
P13639	EF2	-0.00964719	-0.509884	-0.174368	-0.224537	-0.229609	0.208178	0.104089	0.11454
P14866	HNRPL	-0.405879	-0.0959817	-0.325611	-0.0952643	-0.230684	0.159361	0.0796805	0.0627511
P20339	RAB5A	0.771489	0.0858549	-1.49825	-0.292968	-0.233469	0.951336	0.475668	0.657212
Q09666	AHNK	0.129191	-0.612483	0.0250984	-0.487532	-0.236431	0.368123	0.184062	0.289163
Q00839	HNRPU	-0.394686	0.0461665	-0.744269	0.134002	-0.239697	0.408242	0.204121	0.325012
Q02880	TOP2B	-0.330409	0.672815	-1.5329	0.219736	-0.242689	0.952946	0.476473	0.645612
P21333	FLNA	0.0899811	-0.675371	0.218275	-0.611668	-0.244696	0.46422	0.23211	0.369183
P48681	NEST	0.0464322	-0.479358	-0.246981	-0.323004	-0.250728	0.220464	0.110232	0.107474
O95340	PAPS2	0.417181	-0.562753	-0.690197	-0.181849	-0.254404	0.497087	0.248543	0.381366
P54577	SYYC	-0.401965	0.231092	0.859897	-1.70836	-0.254835	1.09744	0.548722	0.673978
O60506	HNRPQ	-0.0781614	-0.158843	-0.254706	-0.533038	-0.256187	0.198173	0.0990865	0.0813915
Q13595	TRA2A	-0.0111371	-1.73751	0.412222	0.303889	-0.258133	1.00246	0.501232	0.642097
P22234	PUR6	-0.521585	-0.121969	-0.293431	-0.105385	-0.260592	0.19365	0.0968252	0.0743277
Q13813	SPTN1	-0.86487	0.73083	-0.998918	0.0904037	-0.260639	0.819836	0.409918	0.570074
Q15366	PCBP2	-0.338242	0.0917904	-0.840185	0.033395	-0.26331	0.429158	0.214579	0.307299
Q9Y3I0	RTCB	-0.11528	-0.218767	-0.885838	0.166104	-0.263445	0.445659	0.222829	0.322269
P63165	SUMO1	-1.00449	-0.00895158	-0.274985	0.23014	-0.264573	0.534688	0.267344	0.395311
Q15084	PDIA6	-0.000443838	-0.554763	-0.826305	0.291011	-0.272625	0.509226	0.254613	0.362772
P35658	NU214	-0.143759	-0.355483	0.651427	-1.30014	-0.286989	0.80256	0.40128	0.52613
P62195	PRS8	-0.327313	-0.0573265	-0.817888	0.0469344	-0.288898	0.386314	0.193157	0.231627
P48444	COPD	-0.111866	-0.221267	-0.371345	-0.474176	-0.294664	0.160111	0.0800557	0.0347396	*
O60664	PLIN3	0.0603071	-0.731034	0.00367401	-0.525971	-0.298256	0.391101	0.195551	0.224619
Q01581	HMCS1	-0.19409	-0.418659	-0.235216	-0.383895	-0.307965	0.109967	0.0549836	0.0112447	*
P08237	PFKAM	-0.288253	0.068321	-0.882643	-0.1403	-0.310719	0.408377	0.204189	0.225434
Q9UKV3	ACINU	-1.55293	0.808598	0.403741	-0.918307	-0.314724	1.10687	0.553436	0.609364
P61978	HNRPK	-0.216602	-0.204991	-0.688802	-0.173897	-0.321073	0.245814	0.122907	0.0795257
P67809	YBOX1	0.319332	-0.70563	-1.02158	0.117611	-0.322568	0.643209	0.321604	0.389766
P55196	AFAD	-0.137671	-0.232257	-0.0661974	-0.857169	-0.323324	0.362337	0.181169	0.17231
P27348	1433T	-0.607323	0.311771	-0.919005	-0.0841102	-0.324667	0.54652	0.27326	0.320274
P07384	CAN1	0.121144	-1.16786	0.356184	-0.6267	-0.329308	0.698671	0.349335	0.415393
Q9UN86	G3BP2	0.713733	-2.67014	2.21464	-1.59439	-0.334038	2.20903	1.10452	0.782081
P09651	ROA1	-0.376137	-0.238852	-0.27028	-0.465875	-0.337786	0.103638	0.0518191	0.00733487	**
Q14847	LASP1	-0.0486903	-0.569554	-0.427862	-0.317657	-0.340941	0.220433	0.110216	0.0535721
P55209	NP1L1	-0.572444	-0.192995	-0.350227	-0.264456	-0.34503	0.164672	0.082336	0.02478	*
Q9Y5K6	CD2AP	-0.0934414	-0.239777	0.0603904	-1.12039	-0.348305	0.529113	0.264557	0.279532
Q9NRZ9	HELLS	-0.669802	0.570715	-1.34307	0.0246904	-0.354367	0.831965	0.415983	0.456883
Q15459	SF3A1	-0.984649	-0.199877	-0.274462	0.0358645	-0.355781	0.439613	0.219807	0.203965
Q13200	PSMD2	-0.464816	-0.391122	-0.454894	-0.11295	-0.355946	0.165255	0.0826276	0.0230284	*
Q9BPW8	NIPS1	0.0589824	0.340749	-0.658428	-1.17784	-0.359134	0.689084	0.344542	0.373858
Q92945	FUBP2	-0.141365	-0.798158	-0.368549	-0.133976	-0.360512	0.311418	0.155709	0.103528
P05556	ITB1	0.610038	-0.597487	-1.05177	-0.408276	-0.361874	0.701958	0.350979	0.378365
Q13310	PABP4	0.0820841	-0.0601804	-0.653654	-0.819518	-0.362817	0.440714	0.220357	0.198216
Q13126	MTAP	-0.460875	-0.464047	-0.183677	-0.344562	-0.36329	0.132018	0.066009	0.0118078	*
Q16555	DPYL2	-0.894262	0.164988	-0.509297	-0.21913	-0.364425	0.448369	0.224184	0.202514
P35520	CBS	-0.657306	-0.0537074	-0.578701	-0.169534	-0.364812	0.297893	0.148946	0.0917381
Q96HC4	PDLI5	-0.368223	-0.174408	-0.586478	-0.33084	-0.364987	0.169858	0.0849289	0.0231752	*
P52594	AGFG1	0.107021	-0.680225	0.172927	-1.09839	-0.374666	0.618875	0.309437	0.31266
P60228	EIF3E	-0.272682	0.0247173	-1.55054	0.286819	-0.377921	0.814474	0.407237	0.421853
P31948	STIP1	-0.733797	-0.238235	-0.154964	-0.393598	-0.380148	0.255666	0.127833	0.0588893
P30041	PRDX6	-0.281884	-0.63867	-0.249037	-0.355692	-0.381321	0.177268	0.0886341	0.0231089	*
P35998	PRS7	-0.531956	-0.277852	-0.668023	-0.0612735	-0.384776	0.269554	0.134777	0.0648469
O00151	PDLI1	-0.067995	-0.538358	-0.230639	-0.717811	-0.388701	0.293568	0.146784	0.0771183
Q13148	TADBP	-0.541398	0.0709949	-0.921462	-0.168544	-0.390102	0.434715	0.217358	0.170575
Q04637	IF4G1	-0.161959	-0.203254	-0.990295	-0.21594	-0.392862	0.398955	0.199477	0.143523
P49792	RBP2	-0.426407	-0.477747	-0.308359	-0.362921	-0.393858	0.0738554	0.0369277	0.0017617	**
P06396	GELS	-4.42508	3.0874	0.521783	-0.776371	-0.398067	3.12808	1.56404	0.815548
Q16181	SEPT7	-0.329418	-0.441263	-0.633372	-0.192193	-0.399062	0.186483	0.0932413	0.0234308	*
P05026	AT1B1	0.661882	-0.666799	-1.46084	-0.150278	-0.404008	0.891899	0.44595	0.431747
Q92667	AKAP1	-0.29804	-0.494508	-0.103839	-0.72029	-0.404169	0.264295	0.132147	0.0550591
Q12792	TWF1	-0.249401	0.678143	-2.17535	0.11892	-0.406921	1.23909	0.619543	0.558193
Q9UGI8	TES	-0.809032	0.0779575	-0.788437	-0.137689	-0.4143	0.45263	0.226315	0.164566
Q6PKG0	LARP1	-0.848974	-0.143218	0.203317	-0.875531	-0.416101	0.534353	0.267176	0.217248
P55072	TERA	-0.52371	-0.176557	-1.07164	0.0836076	-0.422076	0.499421	0.249711	0.189558
Q15056	IF4H	-0.071514	-0.654018	-1.03394	-0.0173293	-0.4442	0.487486	0.243743	0.165921
Q9NVA2	SEP11	-0.251161	-0.585247	-0.690896	-0.254541	-0.445461	0.226555	0.113278	0.029282	*
P19338	NUCL	-0.552926	-0.569554	-0.548637	-0.114407	-0.446381	0.2215	0.11075	0.0274559	*
P61923	COPZ1	-0.129018	-0.24142	-0.952953	-0.484155	-0.451886	0.365444	0.182722	0.0898189
Q8NC51	PAIRB	-0.408233	-0.60005	-0.661163	-0.186012	-0.463864	0.214298	0.107149	0.0227273	*
P42224	STAT1	-0.285365	-0.222255	-0.742096	-0.617361	-0.466769	0.25244	0.12622	0.0343239	*
P54578	UBP14	0.365072	-0.488423	-1.34527	-0.405478	-0.468525	0.699508	0.349754	0.27282
Q6FI81	CPIN1	-0.571271	-0.336343	-0.41742	-0.552327	-0.46934	0.112042	0.0560212	0.00356636	**
Q9UDY2	ZO2	-0.47369	-0.484873	-0.354094	-0.580691	-0.473337	0.0928745	0.0464373	0.00201239	**
Q9P265	DIP2B	-0.86469	-1.00596	-0.279706	0.216931	-0.483357	0.562853	0.281427	0.184382
O00567	NOP56	-0.331402	0.366717	-1.76618	-0.208015	-0.484721	0.906857	0.453428	0.363439
P05455	LA	-0.555097	-0.717742	-0.208967	-0.467351	-0.487289	0.212578	0.106289	0.0194883	*
Q00341	VIGLN	-0.263656	-0.524254	-0.277606	-0.891765	-0.48932	0.293785	0.146893	0.0446812	*
Q9UMS4	PRP19	-0.811973	-0.304081	-0.539172	-0.306078	-0.490326	0.241162	0.120581	0.0268254	*
Q9Y266	NUDC	-0.749462	-0.986103	0.219391	-0.57373	-0.522476	0.522643	0.261321	0.139412
Q16630	CPSF6	-0.718463	-1.34766	0.563965	-0.656009	-0.539542	0.799242	0.399621	0.269801
O00505	IMA4	0.3187	-0.838273	-0.3652	-1.28142	-0.541548	0.684733	0.342366	0.211846
Q9Y3F4	STRAP	-0.905486	-0.521932	-0.499474	-0.24299	-0.542471	0.273093	0.136546	0.0285129	*
Q8N163	CCAR2	-0.870809	-0.851848	0.357874	-0.813146	-0.544482	0.602049	0.301025	0.168198
P36873	PP1G	-0.889139	-0.372499	-0.215987	-0.702222	-0.544962	0.306135	0.153068	0.0378129	*
Q9BWD1	THIC	0.278532	-0.842812	-1.05897	-0.597826	-0.555268	0.58692	0.29346	0.154827
Q99459	CDC5L	-1.23552	-0.869388	0.707099	-0.856862	-0.563667	0.86519	0.432595	0.283569
P27816	MAP4	-0.117311	-0.917039	-0.419155	-0.829623	-0.570782	0.372165	0.186082	0.0546755
P49321	NASP	-0.769831	-0.615298	-0.720541	-0.227233	-0.583226	0.245924	0.122962	0.0177748	*
P54727	RD23B	0.601939	-0.781103	-2.16755	-0.000834812	-0.586886	1.19624	0.59812	0.398842
P50120	RET2	-0.591189	-0.634299	-0.757378	-0.374555	-0.589355	0.159577	0.0797884	0.00513121	**
Q9P2N5	RBM27	-2.05278	-0.54282	-0.392209	0.61575	-0.593014	1.10074	0.550368	0.360186
O75170	PP6R2	0.000443701	-1.32752	0.00669265	-1.07569	-0.599019	0.703367	0.351683	0.187064
P57740	NU107	-1.47027	0.642669	-0.335953	-1.27993	-0.610871	0.971793	0.485897	0.297649
P47914	RL29	-0.740701	-0.551207	-0.0508734	-1.14773	-0.622627	0.45522	0.22761	0.0716085
O60271	JIP4	-0.0593375	-0.233134	-0.763243	-1.4533	-0.627253	0.626818	0.313409	0.139139
P42677	RS27	0.0443299	0.332628	-0.868351	-2.05778	-0.637294	1.0765	0.538248	0.321673
P10619	PPGB	-0.965073	-1.01644	0.374328	-0.972477	-0.644915	0.679873	0.339937	0.154062
Q9Y2D5	AKAP2	-0.00597861	-2.28384	-0.47882	0.179484	-0.64729	1.12569	0.562844	0.33349
Q9H0C8	ILKAP	-0.463592	-1.15029	-0.529145	-0.521069	-0.666023	0.324159	0.162079	0.0260953	*
O75534	CSDE1	-0.802826	-0.530777	-0.808004	-0.547703	-0.672328	0.153846	0.076923	0.00315355	**
Q8WWI1	LMO7	-0.246006	-1.25749	-0.068011	-1.16346	-0.683743	0.613748	0.306874	0.112196
P42167	LAP2B	-1.02401	-0.598168	-0.804977	-0.312738	-0.684974	0.303009	0.151505	0.0202338	*
P23246	SFPQ	-0.793053	-0.634846	-0.724827	-0.604672	-0.689349	0.0859339	0.0429669	0.000526641	***
Q9BR76	COR1B	-0.456538	-0.878359	-0.498251	-0.938527	-0.692919	0.250655	0.125327	0.0116584	*
O43172	PRP4	-1.16064	0.237872	-1.39448	-0.4648	-0.695512	0.736961	0.368481	0.155536
P35611	ADDA	-0.721712	-0.787232	-0.662532	-0.693189	-0.716166	0.0531842	0.0265921	0.00011234	***
A0MZ66	SHOT1	-0.224646	-0.947745	-1.3148	-0.392044	-0.71981	0.502856	0.251428	0.0644242
Q15020	SART3	-1.25633	-0.472597	-0.606107	-0.616333	-0.737843	0.351808	0.175904	0.0247166	*
Q96IJ6	GMPPA	-0.188011	-0.187785	-1.93464	-0.645021	-0.738864	0.825794	0.412897	0.171481
Q5T6F2	UBAP2	-1.10825	-0.458098	-0.557527	-0.838051	-0.740481	0.293249	0.146624	0.0149764	*
Q9UEY8	ADDG	-0.579647	-1.18477	-0.404759	-0.900336	-0.767379	0.345751	0.172875	0.0212561	*
P06737	PYGL	-0.605972	-1.31953	-0.0388192	-1.11316	-0.76937	0.571917	0.285959	0.074383
P06748	NPM	-0.851996	-0.954773	-0.452524	-0.836754	-0.774012	0.220641	0.110321	0.00594721	**
Q15003	CND2	-0.218207	-1.256	0.379327	-2.03119	-0.781517	1.07264	0.536321	0.241118
O14980	XPO1	-0.596696	0.430773	0.837306	-3.84137	-0.792498	2.12027	1.06014	0.508996
P78347	GTF2I	-1.21913	-0.404292	-0.508065	-1.04168	-0.79329	0.398206	0.199103	0.0282978	*
Q6P2E9	EDC4	-1.32806	-0.662551	-0.436621	-0.747499	-0.793682	0.379638	0.189819	0.0249255	*
Q9UGP4	LIMD1	-0.628054	-0.799901	1.03864	-2.79354	-0.795712	1.5689	0.784448	0.385107
P55265	DSRAD	-1.14834	-1.12717	-0.283915	-0.65595	-0.803845	0.414495	0.207248	0.0303505	*
Q13435	SF3B2	-0.756108	-1.21438	-0.719116	-0.585519	-0.818781	0.273722	0.136861	0.00934894	**
O75533	SF3B1	-1.08505	-1.04979	-0.789933	-0.351628	-0.819099	0.338292	0.169146	0.0167994	*
Q14980	NUMA1	-1.01203	0.312524	1.10775	-3.71292	-0.826169	2.11381	1.0569	0.491416
Q9UBC2	EP15R	-0.943102	-1.29065	-0.193542	-0.895558	-0.830714	0.459844	0.229922	0.0364259	*
P61289	PSME3	-1.50344	-0.894308	-0.348573	-0.600764	-0.836771	0.497256	0.248628	0.043554	*
Q7Z739	YTHD3	-0.280686	-0.630542	-1.60216	-0.852606	-0.841498	0.559089	0.279545	0.0572005
Q9P2M7	CING	-0.857168	-0.925943	-0.744994	-0.870215	-0.84958	0.075835	0.0379175	0.000194657	***
Q8WWM7	ATX2L	-0.659173	-1.04721	-0.457269	-1.23891	-0.850639	0.356273	0.178137	0.0174522	*
Q99567	NUP88	-1.07255	-0.829936	0.156713	-1.69	-0.858944	0.767829	0.383915	0.111237
P42166	LAP2A	-1.60148	-0.247514	-0.835543	-0.875632	-0.890041	0.554424	0.277212	0.0489306	*
O75400	PR40A	-1.0361	-0.385932	-1.50561	-0.692902	-0.905134	0.480392	0.240196	0.0327035	*
Q96GQ7	DDX27	-1.7235	1.31947	-2.49337	-0.745122	-0.91063	1.64991	0.824953	0.350246
Q15233	NONO	-0.684308	-0.924889	-0.581288	-1.50437	-0.923713	0.413008	0.206504	0.0208232	*
P46060	RAGP1	-1.25916	-1.00753	-0.539801	-1.05236	-0.964715	0.303736	0.151868	0.00789266	**
Q13033	STRN3	-1.24601	-1.1962	-0.58908	-0.955267	-0.996639	0.299903	0.149951	0.00694069	**
Q15942	ZYX	0.885361	-2.94958	-0.732716	-1.25904	-1.014	1.58042	0.790212	0.28957
Q9BUJ2	HNRL1	-0.304237	-3.5832	-0.517947	0.292487	-1.02823	1.7375	0.868751	0.321826
Q8WXF1	PSPC1	-1.2011	-1.00633	-0.307288	-1.62814	-1.03571	0.550694	0.275347	0.0328565	*
Q99856	ARI3A	-0.744496	-1.10049	-1.65706	-0.729827	-1.05797	0.434612	0.217306	0.0165557	*
Q7Z2W4	ZCCHV	-1.18509	0.0650173	-1.43838	-1.6915	-1.06249	0.779582	0.389791	0.0721964
Q13263	TIF1B	-1.41348	-0.966617	-1.50315	-0.433832	-1.07927	0.490119	0.245059	0.0217089	*
Q13283	G3BP1	-1.15404	-1.0731	-0.924745	-1.16561	-1.07937	0.110997	0.0554986	0.000296951	***
Q7Z417	NUFP2	-0.997783	-1.73107	-1.39221	-0.223426	-1.08612	0.64851	0.324255	0.0440722	*
P39019	RS19	0.18404	-5.14631	0.630613	-0.0468036	-1.09462	2.71573	1.35786	0.479146
Q07157	ZO1	-1.40431	-1.03855	-0.360192	-1.62529	-1.10709	0.553602	0.276801	0.0280163	*
Q14157	UBP2L	-0.667294	-1.41161	-1.24955	-1.222	-1.13761	0.324512	0.162256	0.00595887	**
O95049	ZO3	-1.53824	-0.978673	-1.15111	-1.01802	-1.17151	0.25538	0.12769	0.00273798	**
P61254	RL26	-3.45613	0.0932133	-3.94793	2.60119	-1.17742	3.09627	1.54814	0.502245
Q9Y3A3	PHOCN	-0.269231	-1.94375	-0.944599	-1.58595	-1.18588	0.737762	0.368881	0.048777	*
Q14596	NBR1	0.911652	-2.09289	1.07279	-4.68432	-1.19819	2.74241	1.3712	0.446529
Q86XP3	DDX42	-1.6878	-0.846056	-0.90354	-1.44413	-1.22038	0.411926	0.205963	0.00960551	**
Q8IWX8	CHERP	-1.19184	-0.856614	0.166001	-3.11012	-1.24814	1.36909	0.684545	0.165771
BioID2	BioID2	-0.966806	-1.45571	-1.05987	-1.51923	-1.2504	0.277578	0.138789	0.00288702	**
P51610	HCFC1	-1.464	-1.12953	-0.897078	-1.57205	-1.26566	0.309621	0.15481	0.00382831	**
Q9UNZ2	NSF1C	-1.07983	-1.2937	-1.58518	-1.53349	-1.37305	0.233105	0.116553	0.0013147	**
Q9NY33	DPP3	-1.28392	-1.62948	-1.2281	-1.45807	-1.39989	0.181711	0.0908557	0.000593875	***
Q9Y2Z0	SGT1	-1.77894	-1.40165	-1.14632	-1.48379	-1.45267	0.260689	0.130344	0.00154809	**
Q8IZA0	K319L	-1.95739	-1.89667	-0.80649	-1.50162	-1.54054	0.529447	0.264723	0.0101038	*
Q9NW82	WDR70	-1.13031	-1.16751	-2.14823	-1.84132	-1.57184	0.504405	0.252203	0.00832987	**
Q8WYP5	ELYS	-1.70249	-1.43735	-0.146795	-3.04306	-1.58242	1.18743	0.593714	0.0759945
Q9H6R4	NOL6	-0.549313	-1.41875	-2.16755	-2.46347	-1.64977	0.855293	0.427647	0.0307786	*
Q92917	GPKOW	-1.78063	-1.98664	-0.90516	-2.0756	-1.68701	0.535672	0.267836	0.00808458	**
Q8WW12	PCNP	-1.70024	-2.18917	-1.20298	-1.85445	-1.73671	0.410197	0.205098	0.00345772	**
Q6P1J9	CDC73	-1.46945	-2.1324	-2.18319	-1.24079	-1.75646	0.473184	0.236592	0.00505701	**
Q6MZP7	LIN54	-2.37409	-1.21234	-1.88105	-2.31458	-1.94552	0.535907	0.267954	0.00539083	**
Q9UKX7	NUP50	-2.95931	-1.92118	-0.89225	-2.02815	-1.95022	0.845473	0.422737	0.0191622	*
P14735	IDE	0.295907	-1.77015	-1.67215	-7.83393	-2.74508	3.52352	1.76176	0.217081
P04637	P53	-3.09008	-2.99692	-1.78993	-3.43079	-2.82693	0.716044	0.358022	0.00423378	**
Q16594	TAF9	-3.83097	-4.07331	-2.23115	-5.57746	-3.92822	1.36998	0.684991	0.0105276	*

## Sheet: ANXA3-proximal proteins in HCV
UniProt ID	Name	log2 fold change ((HCV / mock)/median))				Mean	SD	SEM	p-value	star
		A	B	C	D
P05455	LA	-0.167378	0.702855	8.79455	0.802723	2.53319	4.19691	2.09846	0.313866
Q9Y520	PRC2C	3.28178	-1.3931	6.20893	1.05751	2.28878	3.23656	1.61828	0.252184
Q6KB66	K2C80	0.102478	7.46432	5.04375	-3.61235	2.24955	4.96565	2.48283	0.431704
Q7Z417	NUFP2	1.43999	0.137249	7.24756	-0.942337	1.97062	3.65031	1.82515	0.359342
Q9H3S7	PTN23	0.318185	1.8994	4.18475	1.30589	1.92706	1.64035	0.820176	0.100345
Q7Z794	K2C1B	6.05029	-0.953231	6.65347	-4.24055	1.87749	5.34371	2.67185	0.532866
P34932	HSP74	8.69242	0.254487	0.663	-2.28857	1.83033	4.75744	2.37872	0.497652
Q16822	PCKGM	2.09852	2.30222	1.87639	0.952404	1.80738	0.595924	0.297962	0.00899213	**
Q15042	RB3GP	5.79332	0.974759	-0.0674595	0.49692	1.79939	2.69648	1.34824	0.274253
P09661	RU2A	3.88985	1.10016	1.29894	0.828347	1.77933	1.42018	0.71009	0.0872615
O43684	BUB3	1.16482	3.80333	-1.25371	2.89899	1.65336	2.22588	1.11294	0.234075
P35221	CTNA1	0.434658	2.23176	4.39514	-0.542227	1.62983	2.17221	1.08611	0.230435
Q9UEY8	ADDG	2.81105	0.36793	2.76823	0.416609	1.59095	1.38438	0.692188	0.105138
Q9UHB6	LIMA1	3.94658	1.59236	-0.412184	0.839543	1.49157	1.83364	0.916818	0.202235
P47929	LEG7	0.285794	6.77691	0.959904	-2.12362	1.47475	3.77447	1.88724	0.491546
P29966	MARCS	4.63123	-1.48617	2.75036	-0.309571	1.39646	2.79981	1.39991	0.392021
P48449	ERG7	-0.112153	0.830146	2.9577	1.48528	1.29024	1.29059	0.645294	0.139398
Q04695	K1C17	4.25609	-2.06444	5.94967	-3.02993	1.27785	4.4879	2.24395	0.60889
Q6PKG0	LARP1	1.90632	0.622582	1.64256	0.819755	1.24781	0.622793	0.311396	0.0278781	*
P02458	CO2A1	0.987627	1.71848	1.52164	0.745604	1.24334	0.453263	0.226632	0.0119127	*
O60841	IF2P	2.83387	1.11112	-0.191045	1.1391	1.22326	1.24016	0.62008	0.143063
Q96RQ3	MCCA	1.81148	0.571393	1.89431	0.307123	1.14608	0.823958	0.411979	0.0688826
P49736	MCM2	0.566148	9.64364	-4.54147	-1.10997	1.13959	6.05482	3.02741	0.731648
P02765	FETUA	10.7233	-6.40801	7.77521	-7.53519	1.13882	9.45333	4.72666	0.825133
Q92667	AKAP1	1.09514	0.459352	2.9885	-0.104732	1.10957	1.3451	0.672552	0.19755
Q9UGP4	LIMD1	2.45959	0.469453	1.49383	-0.190538	1.05808	1.16327	0.581637	0.166463
P02751	FINC	2.21033	0.235751	2.40454	-0.99263	0.964496	1.63169	0.815844	0.322291
P14866	HNRPL	0.412167	1.01065	-0.546753	2.92586	0.95048	1.46483	0.732417	0.285151
O43707	ACTN4	0.51712	0.028393	2.50293	0.685141	0.933395	1.0828	0.5414	0.183169
Q8WWI1	LMO7	1.42282	0.188075	2.15491	-0.0444157	0.930348	1.03975	0.519873	0.171463
P30740	ILEU	2.86587	-0.945429	0.884262	0.897394	0.925524	1.55648	0.778241	0.31989
P13667	PDIA4	1.36181	0.483921	1.78802	0.0536574	0.921853	0.79359	0.396795	0.102779
Q16851	UGPA	1.93882	0.172985	0.548701	1.00902	0.917382	0.761968	0.380984	0.095194
Q13557	KCC2D	-0.0723023	2.00617	0.718326	0.932925	0.896279	0.856935	0.428467	0.127555
Q08257	QOR	1.46882	0.221517	0.525309	1.34597	0.890404	0.611776	0.305888	0.0619523
P41250	GARS	0.590898	0.878968	1.99157	0.0884445	0.887471	0.805297	0.402649	0.114734
Q96I24	FUBP3	5.20551	-0.352954	-1.49243	0.159046	0.879793	2.96527	1.48263	0.594679
Q99541	PLIN2	2.14718	0.540356	1.40814	-0.583106	0.878144	1.17483	0.587417	0.231806
P12004	PCNA	0.850167	3.3017	-1.59621	0.921524	0.869295	1.99987	0.999934	0.448622
O60664	PLIN3	1.87933	0.0369666	1.12704	0.394299	0.859408	0.817435	0.408717	0.126241
Q15029	U5S1	1.64949	-3.478	1.31942	3.90646	0.849343	3.10554	1.55277	0.62245
P55084	ECHB	1.504	0.804255	1.10637	-0.0706136	0.836003	0.6689	0.33445	0.0877347
P31942	HNRH3	-2.05014	2.00702	1.55028	1.82835	0.833876	1.93184	0.96592	0.45147
Q99460	PSMD1	3.75973	-3.15163	3.4822	-0.774166	0.829032	3.36869	1.68434	0.656346
Q9UM54	MYO6	-0.537945	3.18325	1.00066	-0.357152	0.822203	1.71729	0.858645	0.408927
P04083	ANXA1	1.23652	0.70113	0.0479646	1.29184	0.819365	0.579164	0.289582	0.0662184
O15144	ARPC2	1.15531	0.229518	0.987257	0.852887	0.806244	0.403899	0.201949	0.0281499	*
P55196	AFAD	1.56356	0.606582	1.02823	0.0215718	0.804986	0.652783	0.326392	0.0903591
O15145	ARPC3	1.51771	1.25436	0.981928	-0.55705	0.799238	0.930275	0.465138	0.184241
P35527	K1C9	6.69327	-5.12006	7.21274	-5.59065	0.798823	7.11199	3.556	0.836689
Q15046	SYK	-1.94172	1.69734	2.33296	1.02288	0.777864	1.89032	0.945159	0.470831
P11586	C1TC	0.866569	0.0940292	1.03387	1.03833	0.7582	0.449939	0.224969	0.0434032	*
Q8WVM8	SCFD1	0.750665	0.645302	1.56505	0.0514369	0.753114	0.622689	0.311345	0.094261
Q07954	LRP1	0.685064	2.04198	0.687351	-0.407309	0.751772	1.00278	0.501391	0.230734
P50395	GDIB	3.07778	0.592435	-0.368987	-0.320128	0.745276	1.61665	0.808323	0.424527
P27816	MAP4	1.01353	0.493299	1.40653	0.0590007	0.743089	0.589819	0.29491	0.086198
Q16891	MIC60	0.756209	-0.314823	2.06689	0.428086	0.734089	0.995103	0.497552	0.236572
O15355	PPM1G	2.63643	-0.511621	1.2615	-0.502072	0.721058	1.52493	0.762466	0.414074
Q8N1N4	K2C78	5.39216	-0.803925	3.57058	-5.27697	0.720461	4.76938	2.38469	0.782295
P61081	UBC12	1.04393	0.436271	0.947996	0.443338	0.717884	0.323491	0.161746	0.0212633	*
P14543	NID1	9.79569	-2.74556	1.22672	-5.40655	0.717574	6.63751	3.31876	0.842686
O75170	PP6R2	2.07975	-0.408524	1.62226	-0.441451	0.713008	1.32732	0.663659	0.361384
P48643	TCPE	0.794431	0.645302	1.05655	0.339087	0.708842	0.299432	0.149716	0.0178622	*
P04264	K2C1	6.71934	-3.83839	6.85954	-6.94022	0.70007	7.14475	3.57237	0.857159
P04114	APOB	1.82689	0.57708	1.37993	-0.984645	0.699813	1.2363	0.61815	0.339898
Q9Y678	COPG1	0.609116	0.0932933	2.09932	-0.0367828	0.691236	0.979282	0.489641	0.252877
P51610	HCFC1	1.30793	0.539277	2.70231	-1.80251	0.686751	1.88561	0.942804	0.51907
P55011	S12A2	-0.0948097	0.972051	2.25046	-0.398023	0.682419	1.19918	0.599588	0.337726
P35658	NU214	1.20481	-0.114775	2.10055	-0.467184	0.680849	1.18899	0.594493	0.335185
Q9NPF4	OSGEP	1.78435	0.323109	0.999011	-0.402565	0.675977	0.934633	0.467317	0.243824
Q7Z478	DHX29	0.920982	0.501687	1.34377	-0.0811769	0.671317	0.608154	0.304077	0.114345
Q86YZ3	HORN	8.67798	-5.76712	6.53252	-6.79059	0.663197	8.07452	4.03726	0.879963
P15311	EZRI	0.595685	0.802774	1.34326	-0.0928685	0.662211	0.5939	0.29695	0.111992
O00232	PSD12	0.578434	-0.0984672	1.42995	0.72022	0.657535	0.626726	0.313363	0.126768
O94832	MYO1D	-0.105282	0.870796	1.03741	0.793787	0.649177	0.513147	0.256573	0.0854106
P13647	K2C5	5.21424	-2.8471	6.48136	-6.26134	0.64679	6.1869	3.09345	0.847775
P11498	PYC	1.9693	0.119736	1.22531	-0.735166	0.644795	1.19322	0.596608	0.358934
Q14247	SRC8	1.26456	0.148906	1.25998	-0.121624	0.637955	0.729309	0.364655	0.178519
P54577	SYYC	1.62408	0.366357	3.1241	-2.57484	0.634922	2.41862	1.20931	0.635892
Q99714	HCD2	1.21875	-0.176253	1.62547	-0.150203	0.62944	0.930295	0.465147	0.268929
P17812	PYRG1	2.20222	0.301308	-0.673466	0.683535	0.6284	1.19468	0.597342	0.370057
Q9H6T3	RPAP3	1.28754	0.243769	1.18152	-0.242139	0.617672	0.740658	0.370329	0.193927
P21333	FLNA	1.30242	0.102718	1.39505	-0.374763	0.606356	0.879922	0.439961	0.261941
O75083	WDR1	-0.270702	1.78878	-0.490577	1.39355	0.605262	1.1533	0.576648	0.370989
P28288	ABCD3	-0.798883	-1.71749	4.96302	-0.0323231	0.603581	2.98683	1.49341	0.713181
P13645	K1C10	6.75941	-5.39495	7.70108	-6.68862	0.594232	7.6904	3.8452	0.886997
O00151	PDLI1	0.969518	0.234378	0.899004	0.269816	0.593179	0.395163	0.197582	0.057568
P50990	TCPQ	0.835243	0.486446	0.979757	0.0648118	0.591564	0.407673	0.203836	0.0623929
P08670	VIME	-0.324479	0.47992	1.80745	0.395613	0.589626	0.888511	0.444256	0.276402
P00352	AL1A1	0.839998	0.178678	0.534666	0.796264	0.587401	0.304009	0.152004	0.0306428	*
P08758	ANXA5	0.88002	1.48808	0.0492391	-0.115576	0.575441	0.748348	0.374174	0.221682
Q07157	ZO1	0.298631	0.780733	0.639923	0.579406	0.574673	0.202435	0.101218	0.0108264	*
Q14157	UBP2L	0.828322	0.253349	1.13906	0.0765045	0.574309	0.494736	0.247368	0.102926
P27797	CALR	0.99468	-0.29749	1.04669	0.541932	0.571453	0.622067	0.311034	0.163482
Q92616	GCN1	-0.160715	-1.23738	6.73218	-3.05606	0.569505	4.27868	2.13934	0.807328
P13861	KAP2	0.864237	0.314705	1.12281	-0.0300881	0.567916	0.521996	0.260998	0.117797
Q15149	PLEC	0.209591	0.140754	2.62162	-0.724666	0.561825	1.4375	0.718748	0.491425
P28072	PSB6	1.76611	-0.0228933	1.07793	-0.603917	0.554308	1.06729	0.533643	0.375297
O15228	GNPAT	0.141129	-0.0831752	1.04605	1.10278	0.551697	0.610931	0.305465	0.168649
Q01518	CAP1	0.455874	0.766495	0.284946	0.691581	0.549724	0.220627	0.110313	0.0155342	*
P62269	RS18	0.79247	1.07044	-0.399089	0.684223	0.537012	0.644919	0.32246	0.19443
Q9NVJ2	ARL8B	0.258354	0.445994	0.730095	0.712012	0.536614	0.226451	0.113226	0.0178135	*
Q8WYP5	ELYS	-1.18659	0.479181	2.421	0.431162	0.536188	1.47589	0.737945	0.520035
P02533	K1C14	4.95094	-4.40922	8.26457	-6.67957	0.531682	7.20514	3.60257	0.892032
Q05682	CALD1	1.29569	0.157578	0.450838	0.21031	0.528605	0.527081	0.26354	0.138548
Q9HCC0	MCCB	0.202594	0.594837	1.3667	-0.100744	0.515847	0.634693	0.317346	0.202526
P17987	TCPA	0.451532	0.611274	0.710091	0.273262	0.51154	0.191265	0.0956323	0.0127801	*
O95433	AHSA1	-0.146538	-0.191292	2.93874	-0.560925	0.509997	1.62978	0.814889	0.575794
P00367	DHE3	0.257643	0.29974	0.843156	0.61788	0.504605	0.277133	0.138566	0.0357014	*
P50213	IDH3A	0.3405	-0.441711	-2.80834	4.91075	0.500299	3.23069	1.61535	0.777044
P49902	5NTC	0.790016	0.262483	3.17241	-2.24747	0.49436	2.22342	1.11171	0.686673
Q8NDI1	EHBP1	0.612454	0.776002	0.0587619	0.513941	0.49029	0.307317	0.153658	0.0496816	*
P07355	ANXA2	1.08736	0.0696628	0.958548	-0.227339	0.472059	0.649705	0.324853	0.242136
O15143	ARC1B	1.4602	-0.115559	0.567502	-0.0316251	0.47013	0.726755	0.363377	0.286345
P41252	SYIC	1.87447	0.384316	-1.46125	1.04922	0.46169	1.41948	0.709742	0.561744
Q9Y2Z0	SGT1	0.136885	0.863635	0.141154	0.704084	0.46144	0.377958	0.188979	0.0923557
Q09666	AHNK	1.08356	-0.213971	1.41397	-0.455677	0.456969	0.929434	0.464717	0.397953
Q15019	SEPT2	0.899736	0.221827	0.5532	0.151099	0.456465	0.343584	0.171792	0.0765292
P35606	COPB2	0.72262	0.525619	-0.737405	1.31013	0.455241	0.862106	0.431053	0.368444
P05165	PCCA	0.799322	0.393067	0.344813	0.275161	0.453091	0.23584	0.11792	0.0311001	*
P30085	KCY	0.212527	2.85382	-0.428945	-0.839199	0.449551	1.66025	0.830127	0.625763
Q9NQC3	RTN4	1.03567	-0.0481508	0.913423	-0.105528	0.448852	0.609515	0.304757	0.237211
Q9Y262	EIF3L	1.09732	0.619645	0.178031	-0.106589	0.447103	0.526477	0.263238	0.187982
Q8WXF1	PSPC1	2.4928	-1.25842	0.640346	-0.102872	0.442962	1.57411	0.787053	0.612881
Q5T6F2	UBAP2	0.787557	0.632088	-0.0105838	0.355065	0.441031	0.350204	0.175102	0.0862744
P78344	IF4G2	-0.407693	2.10677	-0.579371	0.631305	0.437752	1.23456	0.617279	0.529367
P40227	TCPZ	0.209958	0.627491	0.851215	0.0563266	0.436248	0.367114	0.183557	0.0979152
P00533	EGFR	0.267559	-0.653441	2.91639	-0.790928	0.434896	1.71978	0.859891	0.647848
P11177	ODPB	0.168225	0.194738	0.349476	1.01075	0.430796	0.394809	0.197404	0.117096
O95861	BPNT1	0.115085	1.06311	-1.70912	2.25322	0.430574	1.67331	0.836657	0.642322
P20020	AT2B1	-0.36166	4.76532	-2.06263	-0.61961	0.430355	2.98533	1.49267	0.79188
Q13033	STRN3	-0.00894896	-0.219905	2.02588	-0.134425	0.415651	1.07698	0.538489	0.496412
P51858	HDGF	1.10129	0.371563	0.169266	0.0198341	0.415488	0.479382	0.239691	0.181436
P43243	MATR3	0.849224	0.857278	-0.212649	0.161599	0.413863	0.529878	0.264939	0.216194
P28331	NDUS1	2.14757	-0.835245	0.734261	-0.394661	0.412981	1.33196	0.665981	0.579102
Q9NSD9	SYFB	0.665378	1.07401	-0.650524	0.552151	0.410254	0.741855	0.370928	0.349442
P06748	NPM	1.37776	-0.0722171	1.18413	-0.855937	0.408435	1.06003	0.530013	0.497062
Q9Y5K6	CD2AP	0.356515	0.37328	0.425544	0.454444	0.402446	0.0454519	0.0227259	0.0003926	***
P47897	SYQ	-0.810758	-0.0870759	0	2.49894	0.400276	1.44553	0.722767	0.618312
P36776	LONM	0.873078	1.7842	-3.5569	2.47811	0.394622	2.7151	1.35755	0.790228
P12429	ANXA3	0.724679	0.323773	0.704035	-0.181756	0.392683	0.425006	0.212503	0.161763
Q99873	ANM1	1.47189	-0.311621	0.283051	0.113551	0.389218	0.763898	0.381949	0.383207
P02545	LMNA	1.02923	0.0427473	0.741177	-0.281895	0.382814	0.606564	0.303282	0.296066
BioID2	BioID2	0.691655	0.278351	0.74708	-0.189787	0.381825	0.434685	0.217343	0.177208
Q00341	VIGLN	1.01689	0.194253	0.624616	-0.317382	0.379595	0.573386	0.286693	0.27733
Q9BR76	COR1B	0.152258	0.271355	1.0237	0.0692978	0.379152	0.437625	0.218813	0.181558
P29317	EPHA2	0.5007	1.11674	-0.727004	0.623587	0.378506	0.783612	0.391806	0.405278
P61026	RAB10	0.149197	0.410306	0.73208	0.20833	0.374978	0.263008	0.131504	0.0650309
P32119	PRDX2	1.04599	0.204546	0.942863	-0.71904	0.36859	0.816192	0.408096	0.432998
Q8TD16	BICD2	1.7742	-0.25558	0.461886	-0.533082	0.361857	1.03068	0.515338	0.533146
Q7L1Q6	BZW1	0.285446	0.441664	-0.12667	0.845686	0.361532	0.40206	0.20103	0.169953
P16401	H15	-0.899898	0.00797923	1.8823	0.422527	0.353226	1.15936	0.579682	0.585343
Q12792	TWF1	1.15646	-0.360783	0.521411	0.0816311	0.349679	0.647299	0.32365	0.359065
P20073	ANXA7	1.92255	-0.736817	1.28927	-1.08293	0.348018	1.48207	0.741035	0.670641
P55060	XPO2	0.966477	-0.353868	1.0987	-0.326631	0.34617	0.794522	0.397261	0.447667
P69905	HBA	2.86272	-1.94079	6.32059	-5.87234	0.342546	5.35184	2.67592	0.90624
O95340	PAPS2	-0.111694	0.189405	0.429954	0.862198	0.342466	0.411284	0.205642	0.194433
O43491	E41L2	-0.0723023	0.325965	1.04749	0.0627231	0.340968	0.499201	0.249601	0.265313
P61221	ABCE1	0.421396	0.0241792	1.30041	-0.38562	0.340092	0.720021	0.36001	0.414518
Q13126	MTAP	0.73467	0.739408	-0.681371	0.559916	0.338156	0.684797	0.342398	0.396158
P27708	PYR1	0.374978	-0.290654	0.771995	0.467214	0.330883	0.447742	0.223871	0.235929
P05166	PCCB	0.4356	0.217441	0.321796	0.325966	0.325201	0.0890925	0.0445463	0.00530718	**
P35908	K22E	7.1824	-5.74576	7.02096	-7.16252	0.323769	7.84808	3.92404	0.939439
P09211	GSTP1	0.480137	0.0580187	0.106986	0.647089	0.323058	0.286707	0.143354	0.109575
P48681	NEST	0.0360797	0.0133233	1.12266	0.106004	0.319516	0.536878	0.268439	0.319543
P13804	ETFA	0.76123	0.221208	-0.683486	0.960993	0.314986	0.735346	0.367673	0.45459
P07741	APT	0.959941	0.537736	-0.833374	0.594414	0.314679	0.787907	0.393954	0.482813
P49588	SYAC	-0.621096	0.549023	-0.142587	1.47136	0.314176	0.908773	0.454386	0.538999
O43772	MCAT	0.145361	0.0205156	1.44238	-0.352016	0.314059	0.78132	0.39066	0.480245
Q9UHD1	CHRD1	0.858625	-0.110359	0.9211	-0.417818	0.312887	0.678435	0.339217	0.424359
O94979	SC31A	0.0418687	0.225791	0.785058	0.196995	0.312428	0.325275	0.162638	0.150488
Q9Y277	VDAC3	-0.222322	0.82958	-0.0229189	0.6302	0.303635	0.50548	0.25274	0.315802
A5YKK6	CNOT1	3.45367	1.25373	-0.449498	-3.04789	0.302502	2.74623	1.37311	0.839775
P42224	STAT1	-0.582416	0.32703	1.29142	0.171693	0.301932	0.770012	0.385006	0.490129
Q86VP6	CAND1	-0.459325	0.0978846	1.597	-0.0348334	0.30018	0.896611	0.448306	0.551047
P07148	FABPL	0.460204	-0.381903	1.17424	-0.0580541	0.298622	0.679006	0.339503	0.443845
Q14677	EPN4	0.8288	0.217626	0.306423	-0.159179	0.298417	0.407141	0.203571	0.238926
P14923	PLAK	1.3492	-1.93377	4.88612	-3.11021	0.297834	3.5941	1.79705	0.878905
Q9ULV4	COR1C	0.600176	-0.0857268	0.360811	0.29832	0.293395	0.284263	0.142132	0.130962
Q9Y230	RUVB2	-0.0059598	0.405661	0.396798	0.371776	0.292069	0.199203	0.0996016	0.0608839
P53990	IST1	0.691655	-0.0423415	0.986093	-0.469144	0.291566	0.666487	0.333243	0.446011
P53621	COPA	0.133404	0.304187	0.65904	0.0643639	0.290249	0.265723	0.132861	0.116844
P09525	ANXA4	0.26544	0.347673	-0.259217	0.802972	0.289217	0.435395	0.217698	0.276022
Q14847	LASP1	0.765735	0.100044	0.0562286	0.220752	0.28569	0.327504	0.163752	0.179392
Q9H2M9	RBGPR	0.050919	0.535888	0.36951	0.139418	0.273934	0.220292	0.110146	0.0887182
Q86UP2	KTN1	2.19779	-0.705897	0.817955	-1.21638	0.273365	1.54686	0.773428	0.747133
Q9Y266	NUDC	1.59877	-0.0115184	-0.236521	-0.260129	0.272651	0.891154	0.445577	0.583854
P40429	RL13A	0.483483	0.263629	1.07277	-0.768647	0.26281	0.767819	0.38391	0.542765
O00303	EIF3F	1.02276	-0.0190244	-0.736307	0.762213	0.25741	0.796759	0.39838	0.564209
P23588	IF4B	0.295519	0.268349	0.189924	0.252878	0.251668	0.0447771	0.0223885	0.00150949	**
Q9P2E9	RRBP1	0.266853	-0.223862	1.15543	-0.217674	0.245186	0.64891	0.324455	0.504758
Q9P0L0	VAPA	0.57159	0.0349543	-0.530954	0.889968	0.24139	0.624184	0.312092	0.495608
P07237	PDIA1	0.260838	-0.221543	0.626965	0.262435	0.232174	0.348069	0.174035	0.274413
Q02413	DSG1	3.68378	-3.14189	5.43371	-5.05943	0.229041	5.11061	2.5553	0.934227
Q01469	FABP5	1.8497	0.0173445	0.206011	-1.19815	0.218726	1.25277	0.626386	0.750021
Q9Y265	RUVB1	-0.239773	0.271419	0.320741	0.507028	0.214854	0.319616	0.159808	0.271423
P30048	PRDX3	0.25551	0.262674	-0.299611	0.61788	0.209113	0.378995	0.189498	0.350374
Q12931	TRAP1	0.463288	-0.178692	-0.0289581	0.5709	0.206634	0.366306	0.183153	0.341309
P0DMV8	HS71A	0.880943	-0.270741	-0.0653891	0.270505	0.203829	0.503529	0.251764	0.477424
O75369	FLNB	0.739003	-0.376274	0.849388	-0.4291	0.195754	0.692824	0.346412	0.611512
P53618	COPB	-0.360023	0.380375	0.672955	0.0860183	0.194831	0.440731	0.220366	0.44174
Q13011	ECH1	1.56672	-0.206359	-0.334505	-0.255832	0.192507	0.917662	0.458831	0.703041
P25205	MCM3	1.79198	-1.22157	1.06681	-0.874119	0.190775	1.46742	0.733712	0.811677
P25685	DNJB1	0.483483	0.0422009	0.370785	-0.152774	0.185924	0.293307	0.146654	0.294335
Q8WWM7	ATX2L	0.243359	0.496289	0.0124682	-0.00953217	0.185646	0.236583	0.118292	0.214572
P29692	EF1D	0.0647951	0.174361	0.23654	0.258844	0.183635	0.086918	0.043459	0.0242405	*
P23246	SFPQ	-0.191917	0.632335	-0.511563	0.802474	0.182832	0.634726	0.317363	0.604927
P08195	4F2	0.455874	0.146908	-0.305708	0.422718	0.179948	0.352149	0.176074	0.382005
Q9UGI8	TES	-1.82875	1.34524	0.0170347	1.1725	0.176505	1.4611	0.73055	0.824658
P30086	PEBP1	0.397729	0.500486	0.271085	-0.472029	0.174318	0.440993	0.220497	0.486928
O75223	GGCT	4.16323	-1.71927	3.46875	-5.21593	0.174196	4.44991	2.22496	0.942525
O94925	GLSK	-0.0439959	0.547006	-0.252135	0.430585	0.170365	0.380364	0.190182	0.436369
P05141	ADT2	0.225303	0.256514	-0.00131873	0.193726	0.168556	0.116114	0.0580572	0.0623362
P51148	RAB5C	0.429935	-0.354615	0.453728	0.135335	0.166096	0.376134	0.188067	0.44218
Q8WW12	PCNP	-0.28979	0.421559	0.343515	0.171853	0.161784	0.318606	0.159303	0.384611
Q9UDY2	ZO2	0.227481	0.0100077	0.711299	-0.30911	0.159919	0.428581	0.214291	0.50966
P04406	G3P	0.710729	-0.144738	0.392788	-0.330382	0.157099	0.479861	0.23993	0.559339
P07814	SYEP	0.0418687	0.880236	-0.304893	0.00443181	0.155411	0.507589	0.253794	0.583596
Q92621	NU205	-1.42356	0.190252	1.05019	0.787614	0.151125	1.10975	0.554873	0.803015
Q99439	CNN2	0.318185	0.0130021	-0.0202429	0.287478	0.149606	0.177892	0.088946	0.191163
P55157	MTP	0.246227	0.198142	0.28278	-0.14621	0.145235	0.197364	0.0986821	0.237477
P34897	GLYM	-0.984787	0.680918	0.995379	-0.117419	0.143523	0.88612	0.44306	0.767257
P51149	RAB7A	0.270379	-0.114236	0.567502	-0.16937	0.138569	0.346455	0.173228	0.482238
O43795	MYO1B	-0.509242	0.231386	1.15232	-0.323326	0.137783	0.745945	0.372973	0.73635
P62826	RAN	0.316821	0.240507	-0.0145728	-0.00924853	0.133377	0.170646	0.0853228	0.215949
Q99623	PHB2	0.307583	0.0754643	0.230373	-0.0919313	0.130372	0.176859	0.0884296	0.236843
Q8NBQ5	DHB11	0.149963	-0.0763487	0.705248	-0.258698	0.130041	0.41832	0.20916	0.578166
Q15233	NONO	-0.0128013	0.213068	0.364656	-0.0484242	0.129125	0.195097	0.0975483	0.277432
Q13283	G3BP1	0.262255	-0.344289	0.738415	-0.172666	0.120929	0.484385	0.242193	0.651881
Q14697	GANAB	-0.16119	0.433761	-0.149515	0.354883	0.119485	0.31902	0.15951	0.508198
Q99959	PKP2	-0.321291	0.136899	1.30682	-0.652764	0.117417	0.856487	0.428243	0.80174
P22102	PUR2	0.871454	0.169938	-0.264749	-0.307958	0.117171	0.547212	0.273606	0.697355
Q9P2M7	CING	0.55057	-0.244472	0.730095	-0.573066	0.115782	0.624691	0.312345	0.7355
Q92598	HS105	0.864004	0.149435	0.112483	-0.672064	0.113465	0.627604	0.313802	0.741632
P31948	STIP1	-0.23877	0.701906	-1.34117	1.31865	0.110154	1.16028	0.580138	0.861528
Q01082	SPTB2	-0.866209	0.469012	0.189635	0.644856	0.109323	0.676827	0.338413	0.767867
P60174	TPIS	0.229657	0.286092	-0.216473	0.113397	0.103168	0.224897	0.112448	0.426554
Q86XP3	DDX42	-1.20214	0.999364	0.315455	0.279659	0.0980835	0.927922	0.463961	0.846118
Q9UJS0	CMC2	0.444056	-0.016247	1.14831	-1.18402	0.0980245	0.979715	0.489858	0.854193
P02771	FETA	-0.96807	1.07401	0.310415	-0.0272895	0.0972668	0.846546	0.423273	0.833026
O60271	JIP4	1.84946	1.01579	0.380943	-2.86137	0.0962056	2.06138	1.03069	0.931517
P07737	PROF1	-0.351868	0.0520667	-0.332014	1.00902	0.0943014	0.637523	0.318762	0.78665
O95573	ACSL3	0	0.243518	-0.0462077	0.174912	0.0930555	0.138315	0.0691574	0.271105
P24534	EF1B	-0.155974	0.818592	-0.17682	-0.121099	0.0911747	0.485489	0.242745	0.7322
Q9BUF5	TBB6	0.478614	0.385424	-0.642786	0.142408	0.0909151	0.509252	0.254626	0.744691
P78417	GSTO1	0.59737	-0.123762	-0.00660576	-0.11439	0.0881533	0.343615	0.171807	0.643279
P30040	ERP29	1.48803	-1.75683	-1.00132	1.61569	0.0863949	1.72085	0.860423	0.926353
Q9H0C8	ILKAP	0.199268	-0.192824	-0.841618	1.17669	0.0853777	0.844717	0.422359	0.852735
P17931	LEG3	-0.165471	0.137307	0.044454	0.323821	0.0850277	0.20343	0.101715	0.464536
P18124	RL7	-0.785641	0.612328	0.0816747	0.42425	0.0831529	0.619456	0.309728	0.80574
Q06210	GFPT1	0.747632	-0.568566	-0.177566	0.327398	0.0822245	0.575586	0.287793	0.793694
P52594	AGFG1	-0.029181	-0.0545499	0.438247	-0.0298085	0.0811768	0.23834	0.11917	0.544623
O43432	IF4G3	1.66752	-0.0282092	-1.14186	-0.174944	0.0806265	1.1676	0.5838	0.898905
Q15020	SART3	-0.224305	-0.84325	0.090677	1.28243	0.076389	0.89273	0.446365	0.875009
P61106	RAB14	0.287884	-0.12998	0.45445	-0.315089	0.0743162	0.357531	0.178766	0.705563
Q14204	DYHC1	0.0513291	0.211225	0.103616	-0.0725153	0.0734137	0.11788	0.05894	0.301342
P05783	K1C18	-1.55719	0.380237	1.36926	0.0981904	0.0726222	1.21557	0.607785	0.912442
P62244	RS15A	-0.623712	-0.304122	0.122507	1.07967	0.0685854	0.740131	0.370066	0.86479
O95372	LYPA2	0.39934	0.0158956	0.494063	-0.647124	0.0655436	0.518141	0.25907	0.816617
O14979	HNRDL	0.156076	-0.249033	-0.286288	0.639509	0.065066	0.432194	0.216097	0.783004
Q08J23	NSUN2	-0.491216	0.525772	0.313335	-0.101675	0.0615538	0.451328	0.225664	0.80273
O94906	PRP6	0.658397	-0.194726	0.856321	-1.11267	0.0518293	0.900368	0.450184	0.915616
P08779	K1C16	4.96629	-3.80637	6.60696	-7.56387	0.0507527	6.83145	3.41572	0.989078
Q16643	DREB	-1.09118	0.82572	0.718126	-0.266076	0.0466461	0.903751	0.451875	0.924296
P05787	K2C8	-1.81673	0.455346	1.42726	0.120673	0.0466371	1.36024	0.680122	0.949645
Q9UHD8	SEPT9	0.0728956	0.209138	-0.0195746	-0.0841424	0.0445793	0.127235	0.0636177	0.533927
P46060	RAGP1	-0.0283143	0.622011	-0.116631	-0.304725	0.043085	0.402796	0.201398	0.844317
Q04637	IF4G1	-0.660842	-0.384628	0.862496	0.348871	0.0414743	0.693633	0.346817	0.91237
P25705	ATPA	0.184764	-0.214017	0.205154	-0.0130729	0.0407072	0.196275	0.0981376	0.706168
Q96HC4	PDLI5	-0.461664	0.283055	-0.0571373	0.391301	0.0388887	0.384528	0.192264	0.852648
Q9UNZ2	NSF1C	1.79504	-0.961563	0.145331	-0.839678	0.0347833	1.27386	0.636928	0.959882
P55209	NP1L1	0.313065	1.34592	-2.16976	0.640844	0.0325167	1.53012	0.765061	0.968769
Q13813	SPTN1	-0.681815	0.481475	-0.211123	0.522527	0.0277661	0.580578	0.290289	0.92983
O75534	CSDE1	0.303802	-0.042393	-0.215325	0.0640655	0.0275375	0.217201	0.108601	0.816215
P62258	1433E	-0.00255119	0.687823	-0.404749	-0.204727	0.0189489	0.475186	0.237593	0.941455
P00558	PGK1	0.413762	0.31814	-0.347025	-0.323098	0.0154449	0.406726	0.203363	0.944242
P36542	ATPG	-0.324479	0.242012	-0.15905	0.297267	0.0139373	0.303724	0.151862	0.932661
Q9Y3I0	RTCB	-0.139034	-1.53729	2.17292	-0.454531	0.0105176	1.56102	0.78051	0.990095
P09936	UCHL1	-0.251357	-0.166455	-0.195944	0.622268	0.00212807	0.414922	0.207461	0.99246
P62888	RL30	-0.138098	0.0958422	-0.401698	0.448588	0.00115846	0.360945	0.180473	0.995281
P15924	DESP	0.826406	-1.74709	3.34394	-2.42597	-0.000680018	2.63328	1.31664	0.99962
Q15181	IPYR	-0.0616222	-0.072772	0.75198	-0.621003	-0.000854343	0.565747	0.282873	0.99778
Q00325	MPCP	-0.432705	0.16321	0.140556	0.125336	-0.000900537	0.28829	0.144145	0.995408
P13639	EF2	-0.0497009	-0.201016	0.155426	0.0914831	-0.000951809	0.158535	0.0792676	0.991173
P60981	DEST	-0.369322	0.423123	-0.417456	0.347417	-0.00405942	0.451049	0.225524	0.986769
Q15365	PCBP1	-0.0343925	0.0309381	0.249349	-0.281426	-0.00888273	0.218479	0.10924	0.940313
P27105	STOM	-1.57227	-0.216256	0.697141	1.05336	-0.00950704	1.17104	0.585521	0.988065
P23528	COF1	-0.305454	0.10084	-0.160891	0.327219	-0.00957167	0.280513	0.140257	0.949885
Q96CS3	FAF2	-1.09663	0.357358	0.246018	0.434245	-0.0147511	0.725377	0.362689	0.970113
P05089	ARGI1	2.74934	-1.63934	4.61101	-5.78247	-0.0153675	4.65273	2.32637	0.995144
P42167	LAP2B	0.0290189	0.360692	-0.659345	0.206681	-0.0157381	0.449964	0.224982	0.948633
Q15058	KIF14	0.380863	2.80481	-4.09606	0.809712	-0.0251677	2.9122	1.4561	0.987295
P09874	PARP1	-0.357844	-0.240841	1.21072	-0.713306	-0.0253183	0.848162	0.424081	0.956148
Q15417	CNN3	-0.0966255	0.266944	-0.387835	0.108618	-0.0272245	0.282751	0.141376	0.859596
P37108	SRP14	-1.45233	0.39935	-0.703739	1.64664	-0.0275199	1.35061	0.675303	0.970054
O15371	EIF3D	-0.221826	0.641987	-0.75732	0.221251	-0.0289769	0.600134	0.300067	0.929159
Q8TCT9	HM13	-1.25795	-0.0489202	-0.0482507	1.23127	-0.0309617	1.01642	0.508211	0.955252
P61019	RAB2A	0.335122	-0.582768	-0.12667	0.249141	-0.0312936	0.418778	0.209389	0.890679
P61313	RL15	-0.373169	0.141339	0.498735	-0.402781	-0.0339691	0.434199	0.217099	0.885601
P22234	PUR6	-0.28979	-0.0405374	-0.222612	0.415275	-0.034416	0.317749	0.158875	0.842396
P19338	NUCL	-0.00937649	-0.0146725	-0.0502966	-0.0749566	-0.0373255	0.0309766	0.0154883	0.0950242
P61158	ARP3	-0.476955	-0.328702	0.163099	0.488084	-0.0386187	0.445119	0.22256	0.87329
P06733	ENOA	0.25551	-0.124443	-0.3395	0	-0.0521083	0.248442	0.124221	0.703093
P12277	KCRB	-0.253887	-0.82471	0.576369	0.292189	-0.0525098	0.61945	0.309725	0.876162
P27694	RFA1	-0.227784	0.118238	-0.373249	0.267924	-0.0537174	0.297446	0.148723	0.741895
P46777	RL5	-0.116752	0.191827	-0.272689	-0.0314854	-0.057275	0.193785	0.0968924	0.596022
O00170	AIP	-0.549712	-0.120789	0.484673	-0.0455226	-0.0578374	0.42441	0.212205	0.80288
P12268	IMDH2	-1.33838	0.15746	-1.34786	2.29184	-0.0592352	1.71962	0.85981	0.949409
P30041	PRDX6	-0.0687335	-0.168439	-0.0974658	0.0835961	-0.0627605	0.106189	0.0530945	0.322344
P58107	EPIPL	1.42298	-1.33035	1.27735	-1.62915	-0.0647906	1.63948	0.819739	0.941979
P63104	1433Z	-0.237267	-0.432464	-0.357964	0.763424	-0.0660678	0.558813	0.279406	0.828303
P05198	IF2A	-0.757359	0.494495	-0.46397	0.461896	-0.0662345	0.6401	0.32005	0.849299
P40926	MDHM	0.21692	-0.113599	0.169266	-0.543207	-0.0676549	0.348986	0.174493	0.724095
Q14444	CAPR1	-1.20998	0.795021	0.0283882	0.106465	-0.0700275	0.834395	0.417198	0.877377
O43172	PRP4	-0.065618	-0.0405374	-0.931149	0.748718	-0.0721466	0.686233	0.343116	0.846929
P22695	QCR2	0.477394	0.0292048	-0.609221	-0.188535	-0.0727896	0.452497	0.226248	0.768775
Q9NTJ3	SMC4	-1.46049	-0.613882	1.03387	0.737251	-0.0758137	1.16895	0.584475	0.905002
P39748	FEN1	0.0310992	-1.08358	1.83699	-1.09487	-0.0775906	1.38134	0.69067	0.917648
P04075	ALDOA	0.187005	-0.399705	-0.1731	0.0727465	-0.0782634	0.261719	0.130859	0.591932
Q6DD88	ATLA3	-0.0808138	-0.128525	-1.03604	0.927485	-0.0794725	0.802368	0.401184	0.855635
P27635	RL10	-0.538562	-0.403239	-0.04791	0.666443	-0.080817	0.539434	0.269717	0.784015
O00299	CLIC1	-0.029181	-0.276358	-0.673991	0.636399	-0.0857829	0.549866	0.274933	0.775459
P23284	PPIB	-0.169288	-0.0783598	-0.642786	0.542347	-0.0870215	0.487108	0.243554	0.744525
P60900	PSA6	-0.221826	0.387852	-0.14623	-0.382886	-0.0907725	0.333997	0.166999	0.624539
Q9UKM9	RALY	-1.24984	0.519067	0.513584	-0.148144	-0.0913334	0.833443	0.416721	0.840581
P61604	CH10	0.409931	-0.221361	-0.63049	0.0742485	-0.091918	0.44207	0.221035	0.705475
O75533	SF3B1	-0.61068	1.27809	-0.710194	-0.338307	-0.0952718	0.928973	0.464487	0.850613
P59998	ARPC4	-0.662186	-0.234407	0.260946	0.232275	-0.100843	0.437723	0.218862	0.676318
Q9UBM7	DHCR7	-1.60679	-0.0794146	0.901829	0.376401	-0.101994	1.08035	0.540174	0.862287
P11142	HSP7C	-0.447691	0.0695514	-0.268714	0.232946	-0.103477	0.310325	0.155163	0.552549
Q04917	1433F	0.528651	-0.0360431	0.794588	-1.70554	-0.104585	1.12209	0.561044	0.864015
Q14152	EIF3A	-0.251862	0.0712224	0.0965448	-0.339661	-0.105939	0.22234	0.11117	0.41092
P39023	RL3	0.0443426	-0.0423415	-0.164211	-0.27129	-0.108375	0.138253	0.0691267	0.214932
Q92945	FUBP2	0.678444	-0.690498	-0.638675	0.216599	-0.108533	0.669521	0.334761	0.767069
P35232	PHB	-0.375923	0.191948	-0.535723	0.285563	-0.108534	0.408081	0.20404	0.631651
P33176	KINH	2.03743	-2.22563	-0.62896	0.366797	-0.112592	1.78736	0.89368	0.907711
Q9Y3F4	STRAP	-0.605499	-0.0836759	-0.613248	0.850826	-0.112899	0.688628	0.344314	0.764541
P22626	ROA2	-0.225795	-0.466187	-0.228005	0.462879	-0.114277	0.400966	0.200483	0.608564
P07900	HS90A	-0.344837	0.119851	-0.739054	0.498331	-0.116427	0.539627	0.269813	0.695228
P33991	MCM4	0.0101599	0.376444	-0.264353	-0.599308	-0.119264	0.413912	0.206956	0.60482
O60716	CTND1	-0.788573	-0.0491253	1.3289	-0.976398	-0.1213	1.04638	0.52319	0.831572
O43143	DHX15	0.358505	0.184333	-0.488726	-0.552191	-0.12452	0.463412	0.231706	0.628293
Q13347	EIF3I	-0.135296	0.000636717	-0.460338	0.0908748	-0.126031	0.241482	0.120741	0.37328
P40121	CAPG	-0.0857646	-0.382473	0.20544	-0.245995	-0.127198	0.252747	0.126373	0.388312
P02768	ALBU	5.00191	-5.56627	7.89595	-7.84424	-0.128163	7.74198	3.87099	0.975668
Q14566	MCM6	0.59118	-0.308369	-0.0785518	-0.724148	-0.129972	0.550022	0.275011	0.668749
Q9NY33	DPP3	0.387373	-0.424107	-0.287896	-0.205965	-0.132649	0.358165	0.179083	0.512575
P49411	EFTU	-0.190462	-0.0609717	-0.328699	0.0458267	-0.133577	0.162035	0.0810174	0.197761
Q06830	PRDX1	0.126026	-0.354615	0.0946944	-0.429736	-0.140907	0.292036	0.146018	0.405729
P30153	2AAA	0.0210862	-1.44202	0.00263386	0.848768	-0.142384	0.95205	0.476025	0.78438
P50120	RET2	-0.379787	0.0604506	-0.948851	0.693427	-0.14369	0.694374	0.347187	0.706778
P48735	IDHP	0.186632	-0.909477	0.527825	-0.399322	-0.148585	0.635538	0.317769	0.671949
P49207	RL34	-0.145598	-0.0968312	-0.0550816	-0.301023	-0.149633	0.107491	0.0537456	0.0687554
P68871	HBB	2.4602	-2.54125	4.80028	-5.33431	-0.15377	4.61568	2.30784	0.951069
P32969	RL9	-0.685227	0.0408906	0.0912958	-0.0678926	-0.155233	0.359519	0.17976	0.451346
P31689	DNJA1	-0.92549	0.190131	0.243515	-0.132994	-0.156209	0.539155	0.269577	0.602926
Q9NTK5	OLA1	0.690339	-0.111342	1.26273	-2.4709	-0.157292	1.64214	0.821068	0.860312
O95394	AGM1	-1.05543	0.193767	0.310946	-0.0787461	-0.157365	0.620566	0.310283	0.646969
P78371	TCPB	0.0277693	-0.0158273	-0.864835	0.200107	-0.163196	0.47696	0.23848	0.542898
Q9NZI8	IF2B1	-0.353495	-0.0477916	-0.14186	-0.120574	-0.16593	0.13137	0.0656848	0.0857124
P62191	PRS4	-0.958957	0.366288	-0.0340101	-0.0412287	-0.166977	0.561277	0.280639	0.593743
P25786	PSA1	0.534235	-0.26744	0.0157315	-0.957411	-0.168721	0.621811	0.310906	0.625074
P46778	RL21	-0.31811	-0.0929569	-0.464879	0.190954	-0.171248	0.285836	0.142918	0.316858
Q02543	RL18A	-1.15977	0.483624	-0.477671	0.467412	-0.1716	0.797455	0.398728	0.695972
P62805	H4	-0.476955	-0.228442	-0.0199087	0.0380383	-0.171817	0.233403	0.116702	0.237345
P43686	PRS6B	0.225303	0.20192	-0.942504	-0.17216	-0.17186	0.545082	0.272541	0.573075
Q08211	DHX9	-0.0678426	-0.105733	-0.582329	0.0679505	-0.171988	0.283541	0.14177	0.311881
P17844	DDX5	-0.0205369	-0.0379045	-0.245869	-0.384418	-0.172182	0.174643	0.0873215	0.143193
P31939	PUR9	-0.656818	-0.664595	-0.337	0.964331	-0.173521	0.77377	0.386885	0.684203
P10620	MGST1	-1.04137	0.33718	-0.669791	0.670981	-0.17575	0.811054	0.405527	0.694005
Q04760	LGUL	-0.367129	-0.593777	0.298942	-0.045246	-0.176802	0.388901	0.194451	0.430258
P14625	ENPL	-0.167855	-0.457714	-0.141133	0.0505496	-0.179038	0.209708	0.104854	0.186267
O95864	FADS2	-1.03439	0.0926709	-0.14186	0.362387	-0.180299	0.605523	0.302761	0.593434
Q9HB71	CYBP	-0.302308	-0.163237	-0.367285	0.0905708	-0.185565	0.202814	0.101407	0.164686
P35611	ADDA	-0.27841	-0.144738	-0.17682	-0.146855	-0.186706	0.0628666	0.0314333	0.00953973	**
Q07065	CKAP4	0.125248	-0.426043	-0.562727	0.111083	-0.18811	0.358078	0.179039	0.370579
Q96PK6	RBM14	-0.685227	0.0922185	0.659666	-0.825894	-0.189809	0.695507	0.347753	0.623162
P62913	RL11	-0.578604	0.194374	-0.367285	-0.01872	-0.192559	0.346168	0.173084	0.347042
P51659	DHB4	-0.181762	-0.689347	0.197415	-0.122673	-0.199092	0.366837	0.183418	0.357155
Q14739	LBR	-2.52017	1.05141	0.189924	0.478904	-0.199983	1.58768	0.793838	0.817376
P50991	TCPD	-0.0483823	-0.00793534	-0.712352	-0.0349727	-0.200911	0.341376	0.170688	0.324055
P30101	PDIA3	-0.257946	-0.119959	-0.625397	0.193563	-0.202435	0.339409	0.169704	0.318666
Q9NVA2	SEP11	-0.603562	0.077478	-0.84635	0.54985	-0.205646	0.637645	0.318822	0.564848
P62917	RL8	-1.06251	0.24956	0.0345143	-0.0621616	-0.210149	0.582984	0.291492	0.523047
P60228	EIF3E	0.466981	0.214422	-1.22031	-0.320929	-0.214958	0.746406	0.373203	0.604997
Q00610	CLH1	-0.205079	-0.2012	-0.350382	-0.111354	-0.217004	0.0989	0.04945	0.0219181	*
P35579	MYH9	-1.84698	-0.165226	1.42971	-0.286233	-0.217182	1.33865	0.669325	0.766884
P12956	XRCC6	-0.124604	0.0515168	-1.19217	0.39505	-0.217553	0.684643	0.342321	0.57025
P05023	AT1A1	0.278808	-1.19945	0.621406	-0.578238	-0.219367	0.825514	0.412757	0.63193
P48444	COPD	-0.164519	0.00350543	-0.531907	-0.207202	-0.225031	0.223891	0.111945	0.137959
P14618	KPYM	0.0993091	-0.356024	-0.348283	-0.295683	-0.22517	0.217974	0.108987	0.130739
O00487	PSDE	-0.333551	0.0514618	-0.213413	-0.40537	-0.225218	0.200734	0.100367	0.110556
O00116	ADAS	0.316139	-0.959273	-0.451299	0.167037	-0.231849	0.587851	0.293925	0.487818
Q96HS1	PGAM5	0.311696	-0.60072	0.113397	-0.76873	-0.236089	0.528795	0.264397	0.437683
P26599	PTBP1	-0.178874	-0.530547	-0.741807	0.481293	-0.242484	0.535476	0.267738	0.431871
Q01581	HMCS1	-0.132034	-0.247648	-0.140406	-0.454114	-0.243551	0.149921	0.0749604	0.0475234	*
P63244	RACK1	-0.517732	-0.0618359	-0.166058	-0.233423	-0.244762	0.19519	0.0975951	0.0870956
Q15738	NSDHL	-0.698954	-0.129495	1.56394	-1.72216	-0.246667	1.37522	0.687608	0.743556
Q15691	MARE1	-0.840877	-0.301283	-0.101703	0.256625	-0.24681	0.458398	0.229199	0.360435
P78527	PRKDC	-1.19824	-0.106915	0.383724	-0.0711572	-0.248147	0.671617	0.335808	0.5135
P62937	PPIA	-0.390327	-0.393701	-0.446351	0.230935	-0.249861	0.321555	0.160778	0.217997
P16615	AT2A2	-1.22778	0.566436	-0.852882	0.514757	-0.249868	0.925733	0.462867	0.626811
P23396	RS3	-0.642158	0.065882	-0.252135	-0.184898	-0.253327	0.293126	0.146563	0.182352
P54886	P5CS	-0.713509	-0.17813	-0.160891	0.0348176	-0.254428	0.32093	0.160465	0.21102
P30050	RL12	-0.193374	-0.23792	-0.964199	0.369008	-0.256621	0.546635	0.273317	0.41704
P09327	VILI	-0.386435	-0.361444	-0.476753	0.197813	-0.256705	0.307033	0.153517	0.193086
P27824	CALX	-0.404315	-0.0338684	-1.72973	1.13158	-0.259085	1.17878	0.58939	0.689979
P46087	NOP2	0.362145	1.18301	-1.03536	-1.58986	-0.270016	1.26999	0.634996	0.699331
P06576	ATPB	-0.116752	-0.611246	-0.566138	0.20767	-0.271616	0.389782	0.194891	0.257712
P26196	DDX6	-0.416171	-0.0687818	-0.729734	0.105083	-0.277401	0.371339	0.185669	0.232015
P11021	GRP78	-0.327142	0.0160028	-1.1668	0.360003	-0.279483	0.654689	0.327345	0.455974
Q13151	ROA0	-0.862342	-0.20369	-0.224921	0.162717	-0.282059	0.425817	0.212908	0.277113
Q15084	PDIA6	0.888535	-0.933896	0.710896	-1.82662	-0.290271	1.31232	0.656159	0.688166
P42704	LPPRC	-0.315993	-0.283088	-0.273485	-0.302875	-0.29386	0.0191685	0.00958426	7.62e-05	***
O75874	IDHC	-0.0625092	-0.490556	-0.322917	-0.30911	-0.296273	0.17632	0.0881599	0.0437128	*
P26641	EF1G	-0.542269	-0.179723	-0.553024	0.0893554	-0.296415	0.31023	0.155115	0.151986
Q92841	DDX17	-0.269165	-0.122836	-0.660386	-0.133384	-0.296443	0.251612	0.125806	0.0997297
P62753	RS6	-1.2458	0.222569	-0.14915	-0.0168871	-0.297318	0.65077	0.325385	0.428228
Q9BZE4	NOG1	-1.57734	0.593235	-1.3147	1.09788	-0.300228	1.34327	0.671636	0.685169
P04792	HSPB1	0.370056	0.124123	-0.35712	-1.33876	-0.300425	0.755234	0.377617	0.48441
Q9UMS4	PRP19	-0.34268	0.0809526	-0.936816	-0.0174513	-0.303999	0.459075	0.229538	0.277228
P33992	MCM5	0.000849394	-0.850653	0.0788694	-0.471102	-0.310509	0.434398	0.217199	0.248177
Q92900	RENT1	0.0500986	-0.955613	0.0215869	-0.365818	-0.312436	0.468874	0.234437	0.274806
O43747	AP1G1	-0.978077	0.834207	-1.34619	0.238324	-0.312933	1.02141	0.510706	0.583366
P13010	XRCC5	-0.571011	0.0138053	-0.665604	-0.035112	-0.31448	0.353513	0.176756	0.173261
P61160	ARP2	-0.634224	-0.689643	-0.443659	0.492897	-0.318657	0.551198	0.275599	0.331302
Q9BSJ8	ESYT1	-0.229775	-0.567171	-0.247825	-0.231965	-0.319184	0.16552	0.08276	0.0308003	*
P61353	RL27	-0.672983	0.0329448	-0.4667	-0.187533	-0.323568	0.309938	0.154969	0.128027
P35998	PRS7	-0.534864	0.213191	-0.939973	-0.0395631	-0.325302	0.51425	0.257125	0.295154
P04843	RPN1	-0.729621	-0.197134	-0.484109	0.100025	-0.32771	0.358702	0.179351	0.16513
Q99497	PARK7	8.49385	-11.1085	1.31545	-0.0174513	-0.329163	8.10024	4.05012	0.940344
P52272	HNRPM	-0.363299	-0.139354	-0.624381	-0.190163	-0.329299	0.218836	0.109418	0.057232
P18077	RL35A	-1.02399	0.164399	-0.141496	-0.317153	-0.32956	0.503901	0.25195	0.282062
P46782	RS5	-0.59905	-0.223044	-1.00793	0.508651	-0.330343	0.644658	0.322329	0.380849
P52209	6PGD	-0.0714093	-0.418997	-0.810654	-0.020832	-0.330473	0.365788	0.182894	0.16851
P39656	OST48	-1.06517	0.0620003	-0.60671	0.275161	-0.33368	0.615597	0.307798	0.357672
P14324	FPPS	0.319547	-0.731587	-1.06815	0.141463	-0.334682	0.67088	0.33544	0.391938
P62906	RL10A	-0.815236	-0.105338	-1.07647	0.651119	-0.33648	0.775793	0.387896	0.449516
Q9Y4L1	HYOU1	-1.23777	0.0590131	-0.624381	0.451318	-0.337954	0.746601	0.3733	0.432035
P51991	ROA3	0.196675	-1.57235	-0.138954	0.123469	-0.347791	0.828994	0.414497	0.463026
P10809	CH60	-0.229277	-0.468335	-0.78658	0.0879893	-0.349051	0.37014	0.18507	0.155761
O75821	EIF3G	-0.884131	-0.600965	0.0121415	0.071846	-0.350277	0.468109	0.234055	0.231411
Q8NC51	PAIRB	-0.590069	-0.0468676	-1.07647	0.286607	-0.356699	0.600656	0.300328	0.320419
Q9Y2X3	NOP58	-2.06074	1.98124	-0.735209	-0.614864	-0.357393	1.69111	0.845557	0.701002
Q6P2E9	EDC4	-1.03962	0.073007	-0.787148	0.314028	-0.359934	0.654765	0.327382	0.351896
P35268	RL22	-0.189493	-0.119275	-1.08204	-0.0509066	-0.360428	0.484388	0.242194	0.233441
Q9H0U4	RAB1B	-1.06606	-0.161768	-0.597207	0.373439	-0.3629	0.614271	0.307136	0.322512
P46779	RL28	-0.879434	0.15356	-0.541467	-0.20051	-0.366963	0.44412	0.22206	0.196994
P62263	RS14	-0.430413	-0.529445	-0.231096	-0.290791	-0.370436	0.134957	0.0674784	0.0118914	*
Q99832	TCPH	-0.707253	-0.148093	-0.835137	0.206681	-0.37095	0.487132	0.243566	0.225135
Q9Y6G9	DC1L1	0.19222	-0.501127	-0.380952	-0.802023	-0.37297	0.416339	0.208169	0.171103
P38159	RBMX	-0.963092	-0.134578	-0.716678	0.314383	-0.374991	0.576092	0.288046	0.283913
O43242	PSMD3	0.41822	0.0406177	-2.76514	0.805215	-0.375272	1.62354	0.811768	0.675339
P60866	RS20	-0.344298	-0.203045	-0.941871	-0.0202691	-0.377371	0.399026	0.199513	0.154931
Q7KZF4	SND1	-0.389771	0.041218	-1.16532	-0.0249064	-0.384694	0.55385	0.276925	0.258939
P00403	COX2	-0.435	-0.117712	-0.330356	-0.657387	-0.385114	0.224443	0.112221	0.0414856	*
P47756	CAPZB	-1.15977	-0.0192861	-0.657784	0.263463	-0.393343	0.639959	0.31998	0.306591
P15880	RS2	-0.82273	-0.0411562	-0.347444	-0.383871	-0.3988	0.321707	0.160854	0.0893271
Q15366	PCBP2	-0.562203	-0.306526	-0.326218	-0.475421	-0.417592	0.122394	0.0611972	0.0064389	**
P53396	ACLY	-0.1712	-0.393499	-0.427171	-0.678678	-0.417637	0.207804	0.103902	0.0276534	*
P62280	RS11	-1.32448	-0.0143049	-0.134245	-0.199019	-0.418012	0.609137	0.304569	0.263526
P50454	SERPH	-0.25693	-0.107014	-1.64897	0.334041	-0.419719	0.85703	0.428515	0.399578
O60488	ACSL4	-0.156447	-1.60516	-0.397352	0.44198	-0.429243	0.859697	0.429848	0.391585
P08865	RSSA	-0.376474	-0.253312	-1.41834	0.311014	-0.434277	0.721092	0.360546	0.314756
P08238	HS90B	-0.722593	-0.43097	-0.601201	0.0129043	-0.435465	0.321956	0.160978	0.0734668
P00338	LDHA	0.054196	-0.595639	-0.417456	-0.810838	-0.442434	0.368084	0.184042	0.0955319
P46781	RS9	-0.988154	-0.155257	-0.505001	-0.121362	-0.442443	0.403023	0.201512	0.115644
O60701	UGDH	-0.577336	-0.0571017	-1.17868	0.0386246	-0.443624	0.559808	0.279904	0.211161
O43175	SERA	-1.12507	0.415108	-1.13895	0.0727465	-0.444042	0.80662	0.40331	0.351313
Q9Y490	TLN1	-0.396465	-0.474381	-0.291119	-0.634399	-0.449091	0.144572	0.072286	0.008405	**
P55884	EIF3B	-0.0439959	-0.353577	-0.874469	-0.52616	-0.449551	0.346463	0.173232	0.0807182
Q9Y295	DRG1	-0.675695	0.0725606	-1.44321	0.22225	-0.456024	0.766431	0.383216	0.319639
P49368	TCPG	-0.958957	0.0431298	-1.03401	0.118347	-0.457873	0.623445	0.311723	0.238196
Q13200	PSMD2	-0.226789	-0.517266	-1.25371	0.153955	-0.460951	0.595699	0.29785	0.219465
Q07020	RL18	-1.50562	0.200944	-0.611233	0.0679505	-0.461989	0.781399	0.3907	0.322202
P36578	RL4	-1.14278	0.240632	-1.15648	0.199779	-0.464712	0.79107	0.395535	0.324803
P38919	IF4A3	-0.361114	-0.355734	-1.40083	0.255602	-0.465519	0.687452	0.343726	0.268611
Q6YN16	HSDL2	-0.698954	-0.34002	-0.277474	-0.578334	-0.473695	0.198379	0.0991893	0.0174476	*
Q02878	RL6	-0.676374	-0.339978	-0.678731	-0.218533	-0.478404	0.235243	0.117621	0.0268088	*
P04637	P53	-1.67705	-1.21822	0.467855	0.486084	-0.485333	1.12687	0.563437	0.452375
Q9NR30	DDX21	-0.459325	-0.23693	-1.01391	-0.267619	-0.494445	0.360018	0.180009	0.0709334
P84098	RL19	-0.815236	0.167791	-1.86724	0.523963	-0.49768	1.07442	0.53721	0.422562
P07437	TBB5	-0.696198	-0.149529	-0.785443	-0.415466	-0.511659	0.288331	0.144165	0.0381149	*
P07910	HNRPC	-2.2661	0.0353348	-0.422747	0.533436	-0.530018	1.22148	0.61074	0.449336
P04844	RPN2	-1.29083	-0.165036	-0.72755	0.0489244	-0.533623	0.601716	0.300858	0.174222
P49327	FAS	-0.543507	-0.626617	-0.0904317	-0.885831	-0.536596	0.33125	0.165625	0.0478571	*
P62249	RS16	-0.862342	-0.228986	-0.861838	-0.214602	-0.541942	0.369722	0.184861	0.0609209
P61247	RS3A	-1.22381	-0.235218	-1.13027	0.416799	-0.543125	0.779815	0.389907	0.257908
P62829	RL23	-1.1353	-0.0372843	-0.886603	-0.115049	-0.543558	0.550081	0.27504	0.142572
Q13263	TIF1B	-1.33945	0.334168	-1.61023	0.366061	-0.562362	1.0595	0.52975	0.366322
P38117	ETFB	0.558669	-0.4581	0.256815	-2.63242	-0.568759	1.44032	0.720162	0.487333
P52907	CAZA1	-1.67705	0.414825	-1.16384	0.150149	-0.56898	1.01106	0.505528	0.342285
Q00839	HNRPU	-0.948261	-0.358923	-0.867238	-0.114785	-0.572302	0.401325	0.200662	0.0649988
P47914	RL29	-0.193374	-0.744753	-0.893932	-0.470072	-0.575533	0.309398	0.154699	0.0337993	*
P09651	ROA1	-0.812249	-0.682852	-1.22569	0.411663	-0.577282	0.698761	0.349381	0.197042
O00231	PSD11	-0.735267	-0.989485	-0.229164	-0.36615	-0.580016	0.3467	0.17335	0.0441925	*
P61978	HNRPK	-1.1712	-0.352788	-0.884168	0.060042	-0.587028	0.54867	0.274335	0.121874
Q8WUM4	PDC6I	-0.633565	-0.251619	-1.17124	-0.315089	-0.592879	0.420233	0.210116	0.0666463
P31930	QCR1	-0.57038	-0.0997054	-2.33783	0.629758	-0.59454	1.26272	0.631362	0.415828
Q15717	ELAV1	-1.13343	-0.114138	-1.34954	0.206023	-0.597772	0.759841	0.379921	0.213683
P14314	GLU2B	0.220571	0.300458	-3.445	0.529928	-0.598512	1.90219	0.951093	0.573818
P35580	MYH10	-1.13716	-1.02831	0.977583	-1.22135	-0.602311	1.05622	0.528112	0.336883
O75643	U520	0.229657	-0.803074	0.352576	-2.246	-0.616709	1.20349	0.601744	0.380846
P40939	ECHA	-0.809268	0.657969	-0.109503	-2.21982	-0.620156	1.22326	0.611628	0.385277
P62873	GBB1	-1.07498	-1.33269	0.132161	-0.214971	-0.622621	0.693951	0.346975	0.170631
Q14103	HNRPD	-0.302308	-0.439601	-0.86844	-0.909429	-0.629945	0.304723	0.152362	0.0256764	*
P02786	TFR1	-0.310714	-0.920337	-1.00727	-0.304957	-0.635819	0.380389	0.190195	0.0442889	*
P33993	MCM7	-1.03788	-0.749399	-0.450398	-0.314171	-0.637961	0.322682	0.161341	0.0288659	*
P62266	RS23	-1.5597	-1.00577	-1.00462	0.923147	-0.661735	1.08844	0.544221	0.310962
P25398	RS12	-0.738099	-0.388159	-1.63355	0.10831	-0.662875	0.73441	0.367205	0.1688
P08559	ODPA	-1.46049	-0.975335	0.937367	-1.21583	-0.678574	1.09535	0.547675	0.303444
Q9H0H5	RGAP1	-1.11215	0.327163	2.8308	-4.83508	-0.69732	3.20366	1.60183	0.692743
Q8N1F7	NUP93	-1.61328	-0.55675	0.14205	-0.765711	-0.698422	0.722946	0.361473	0.148851
P62424	RL7A	-1.60421	0.0610039	-1.00992	-0.271053	-0.706044	0.747578	0.373789	0.155325
P38646	GRP75	-0.903867	-0.526612	-0.844574	-0.596856	-0.717977	0.184276	0.0921378	0.0043983	**
P55786	PSA	-1.2448	-0.889084	-1.61023	0.847226	-0.724221	1.08821	0.544107	0.275295
O14980	XPO1	0.220206	-0.351375	0.0183368	-2.91034	-0.755793	1.45573	0.727867	0.37544
Q9BPW8	NIPS1	-0.45001	-2.71698	-0.5637	0.692734	-0.759488	1.423	0.711502	0.364044
P62277	RS13	-1.02399	-0.880149	-0.261585	-0.881188	-0.761728	0.340205	0.170102	0.0207613	*
Q9UNM6	PSD13	0.0720876	-0.826267	-1.8866	-0.46708	-0.776966	0.82677	0.413385	0.156769
Q16186	ADRM1	-1.25389	-0.470098	-1.52525	0.129859	-0.779845	0.753625	0.376812	0.130294
Q9Y617	SERC	-1.9983	0.695534	-1.54723	-0.280603	-0.782651	1.22467	0.612337	0.291123
P62241	RS8	-1.99491	-0.236119	-0.604704	-0.33763	-0.793341	0.815991	0.407995	0.147065
P60842	IF4A1	-1.75808	-0.055367	-2.11592	0.70269	-0.806668	1.34931	0.674656	0.317718
P26373	RL13	-1.85772	0.093067	-1.10312	-0.365042	-0.808202	0.85579	0.427895	0.155341
Q5BKZ1	ZN326	-0.772519	-0.257178	-1.82927	-0.437557	-0.824131	0.703288	0.351644	0.100886
P62081	RS7	-1.14842	-0.218173	-1.89884	-0.0569568	-0.830597	0.859406	0.429703	0.148735
P05091	ALDH2	-0.763115	-1.64288	0.169559	-1.2544	-0.872708	0.782556	0.391278	0.111954
P06737	PYGL	-1.59135	-0.956187	-0.617287	-0.427827	-0.898162	0.511201	0.255601	0.0390873	*
Q15392	DHC24	-1.51287	-0.869561	-0.500333	-0.839838	-0.930652	0.422744	0.211372	0.0217248	*
P31943	HNRH1	-1.21688	-0.462149	-1.48411	-0.730184	-0.973331	0.462111	0.231055	0.0244383	*
Q7L2E3	DHX30	0.644332	-0.857491	-0.836313	-2.84469	-0.973541	1.4319	0.715951	0.26707
P62701	RS4X	-1.16547	0	-2.84339	0.0748498	-0.983503	1.36378	0.68189	0.244895
Q14974	IMB1	-1.09118	-0.900099	-1.83396	-0.235122	-1.01509	0.657752	0.328876	0.053859
P18621	RL17	-0.93277	-1.64176	-2.32127	0.477313	-1.10462	1.19733	0.598665	0.162206
P50914	RL14	-1.6962	-0.505356	-1.48503	-0.833283	-1.12997	0.555232	0.277616	0.0267582	*
P20340	RAB6A	1.10998	-2.36183	0.469522	-3.85747	-1.15995	2.34726	1.17363	0.39585
P62750	RL23A	-1.38422	-0.96189	-1.81761	-0.579958	-1.18592	0.534081	0.267041	0.0212298	*
Q16555	DPYL2	-0.0700707	-3.09785	-0.605205	-0.987384	-1.19013	1.3263	0.663148	0.170589
P62851	RS25	-0.660842	-5.51383	0.933921	0.3516	-1.22229	2.93592	1.46796	0.466133
P06493	CDK1	-2.88413	-0.958891	-1.61224	0.178946	-1.31908	1.27921	0.639606	0.131202
P14735	IDE	1.59653	-6.98042	1.75374	-2.06066	-1.4227	4.10287	2.05144	0.537859
P62195	PRS8	-1.1094	-1.72448	-0.992113	-4.01563	-1.96041	1.40729	0.703647	0.0686431

## Sheet: BioID2-proximal proteins in HCV
UniProt ID	Name	log2 fold change ((HCV / mock)/median))				Mean	SD	SEM	p-value	star
		A	B	C	D
P28838	AMPL	23.6396	-0.27606	0.945293	-0.172369	6.03413	11.75	5.87501	0.379954
Q9NZT1	CALL5	7.36552	2.48123	1.13261	4.0759	3.76381	2.68564	1.34282	0.0676886
P00918	CAH2	7.7368	2.00036	3.89899	1.33446	3.74265	2.87592	1.43796	0.0801849
P31944	CASPE	5.51753	3.34866	1.50825	3.27764	3.41302	1.6411	0.820548	0.0252725	*
Q8N1N4	K2C78	6.33494	-0.499893	2.72473	2.48451	2.76107	2.79787	1.39893	0.142931
P68871	HBB	4.7032	0.359054	4.24042	1.61011	2.7282	2.0857	1.04285	0.0792674
P31949	S10AB	3.38517	0.968085	5.00074	1.32436	2.66959	1.88424	0.942121	0.0659937
P47929	LEG7	6.64327	1.75023	-0.286968	1.60646	2.42825	2.95938	1.47969	0.199324
Q86YZ3	HORN	4.96535	-3.94917	7.07811	1.56372	2.4145	4.81235	2.40618	0.389574
Q92614	MY18A	-0.761535	5.43882	-0.826255	5.31551	2.29163	3.56332	1.78166	0.288639
P02533	K1C14	5.99664	-1.7401	4.91282	-0.549516	2.15496	3.86652	1.93326	0.346247
Q04695	K1C17	6.64763	-1.78537	2.05514	1.61865	2.13401	3.46439	1.7322	0.305717
P06702	S10A9	6.95204	-1.49905	1.73634	1.22933	2.10466	3.53014	1.76507	0.318825
P13645	K1C10	5.44187	-2.34632	5.84368	-0.572665	2.09164	4.16717	2.08358	0.389406
P02765	FETUA	4.60612	-4.23784	9.20252	-1.22655	2.08606	5.99888	2.99944	0.536785
P13647	K2C5	5.42811	-1.43475	4.03443	0.177401	2.0513	3.21453	1.60727	0.291702
P35527	K1C9	6.3021	-2.36147	5.79925	-1.66761	2.01807	4.66957	2.33479	0.450975
P04264	K2C1	5.12801	-1.43141	5.781	-1.48872	1.99722	4.00109	2.00054	0.39169
P19823	ITIH2	0.295775	5.47358	2.11372	-0.00665981	1.9691	2.51701	1.2585	0.215628
P58107	EPIPL	4.11044	1.08765	0.938777	1.50379	1.91016	1.48621	0.743105	0.0824561
P50213	IDH3A	-0.562719	5.29301	3.11372	-0.323981	1.88001	2.82814	1.41407	0.275738
P02794	FRIH	5.35948	0.105201	3.67528	-1.72531	1.85366	3.23909	1.61955	0.335435
P12429	ANXA3	-0.270401	4.93632	0.192404	2.4562	1.82863	2.38989	1.19495	0.223434
P08779	K1C16	5.63745	-1.45863	3.10235	0.00433252	1.82138	3.17613	1.58807	0.334596
P14735	IDE	3.82536	-0.260013	3.22696	0.471667	1.81599	2.01208	1.00604	0.168817
P04083	ANXA1	3.45591	1.68512	0.809314	1.2978	1.81204	1.15301	0.576506	0.0515383
P35908	K22E	6.63086	-3.33776	4.99435	-1.0608	1.80666	4.76521	2.3826	0.503417
Q99460	PSMD1	4.45398	-0.671398	3.28021	0.121603	1.7961	2.46031	1.23016	0.240393
Q7L576	CYFP1	4.03723	0.322449	1.21912	1.55749	1.78407	1.58992	0.794961	0.110528
P15924	DESP	5.57901	-0.0534929	0.665105	0.597716	1.69709	2.60816	1.30408	0.284057
P02768	ALBU	5.4232	-3.31457	5.02753	-0.64317	1.62325	4.303	2.1515	0.505388
P14923	PLAK	6.12699	-0.413367	1.0676	-0.337658	1.61089	3.08679	1.54339	0.373311
Q15149	PLEC	4.13473	0.0407327	1.30034	0.788659	1.56612	1.78882	0.894412	0.178245
P49419	AL7A1	3.66354	-2.50677	4.53562	0.389317	1.52043	3.22398	1.61199	0.415163
Q5T5P2	SKT	1.56147	2.4331	0.132615	1.9388	1.5165	0.989219	0.494609	0.0547319
P81605	DCD	5.21434	-3.04569	4.98043	-1.15236	1.49918	4.22721	2.11361	0.529294
P69905	HBA	2.62862	-1.03925	3.98086	0.145061	1.42882	2.28705	1.14353	0.300093
P00558	PGK1	2.19336	0.534219	1.90389	1.07903	1.42762	0.760014	0.380007	0.0329614	*
Q10713	MPPA	1.30025	2.60874	0.898795	0.82867	1.40912	0.826297	0.413149	0.0421298	*
Q9HC35	EMAL4	3.04259	0.270134	4.71814	-2.44209	1.39719	3.14888	1.57444	0.440218
P34932	HSP74	2.32815	-1.0934	5.5113	-1.21574	1.38258	3.20532	1.60266	0.451763
Q15042	RB3GP	-0.351001	0.585147	4.71042	0.500875	1.36136	2.2724	1.1362	0.316876
Q02413	DSG1	5.32466	-0.786424	0.518036	0.180592	1.30922	2.73345	1.36673	0.40877
O95340	PAPS2	6.14225	-1.33454	-0.0680201	0.430427	1.29253	3.31741	1.6587	0.492659
P32119	PRDX2	4.33978	-0.313565	0.858072	0.257023	1.28533	2.09174	1.04587	0.306695
P28072	PSB6	2.57769	0.616209	2.51079	-0.621523	1.27079	1.55509	0.777545	0.200694
P30084	ECHM	5.68542	0.749164	-0.814353	-0.645457	1.24369	3.04291	1.52146	0.473559
Q9UJS0	CMC2	0.0300586	0.148902	0.947292	3.70371	1.20749	1.71326	0.85663	0.253444
Q9Y450	HBS1L	3.16446	0.540272	0.275498	0.813195	1.19836	1.32899	0.664496	0.169102
Q16658	FSCN1	1.95583	0.980115	1.67645	0.0772043	1.1724	0.837505	0.418753	0.0678676
P55072	TERA	1.97781	0.191132	0.295055	2.17124	1.15881	1.06117	0.530586	0.116908
P13489	RINI	4.3577	-0.583056	0.667986	0.176211	1.15471	2.19646	1.09823	0.370279
P29966	MARCS	2.53905	-0.278303	1.45919	0.860551	1.14512	1.17598	0.587992	0.146629
P18206	VINC	2.25409	0.551525	0.840972	0.90984	1.13911	0.759362	0.379681	0.0576612
Q12768	WASC5	0.0455633	0.939048	1.40858	1.93805	1.08281	0.802935	0.401467	0.0739654
P04792	HSPB1	5.13978	-0.601232	-0.571067	0.34662	1.07853	2.74301	1.3715	0.489039
Q9Y520	PRC2C	1.4185	0.906471	0.50876	1.45078	1.07113	0.450248	0.225124	0.0176249	*
Q14596	NBR1	1.92472	0.940314	1.56354	-0.151962	1.06915	0.90997	0.454985	0.100318
O75367	H2AY	3.35391	-0.210227	0.861256	0.2286	1.05838	1.59229	0.796147	0.275773
P02649	APOE	2.90087	-0.930582	2.79977	-0.568934	1.05028	2.08415	1.04208	0.387759
O14979	HNRDL	2.5135	-0.593591	3.79721	-1.56841	1.03718	2.53284	1.26642	0.472799
Q99615	DNJC7	-1.1259	2.38667	2.35001	0.523027	1.03345	1.68205	0.841026	0.306746
Q92688	AN32B	2.44071	-0.281825	1.29897	0.57246	1.00758	1.15335	0.576675	0.178927
P15311	EZRI	2.62576	0.873647	0.679606	-0.174205	1.0012	1.1748	0.587401	0.186842
O43707	ACTN4	3.45575	0.748144	0.530422	-0.739246	0.998767	1.76443	0.882214	0.339895
O00203	AP3B1	2.63841	-0.684121	0.978781	0.938968	0.968009	1.35655	0.678277	0.248815
P02545	LMNA	3.46458	0.341421	0.503166	-0.475737	0.958358	1.72488	0.862439	0.34752
Q9NTK5	OLA1	1.88699	0.243296	1.64223	0.0159261	0.94711	0.953769	0.476884	0.141226
Q08257	QOR	1.53095	1.11815	0.446704	0.677777	0.943396	0.480631	0.240315	0.0294147	*
P12814	ACTN1	1.44899	0.283149	2.0747	-0.0343074	0.943133	0.987811	0.493906	0.152195
P28288	ABCD3	-0.300142	2.44801	1.06104	0.466662	0.918892	1.16175	0.580873	0.211816
Q9NVP1	DDX18	-2.0647	2.39096	1.64061	1.67329	0.910039	2.01316	1.00658	0.432591
A5YKK6	CNOT1	0.589597	1.97897	0.435356	0.601447	0.901343	0.722391	0.361196	0.08806
P02751	FINC	0.321265	1.35075	3.62719	-1.71627	0.895734	2.22264	1.11132	0.479207
P43246	MSH2	2.04222	2.20701	-1.40059	0.713164	0.890451	1.66735	0.833675	0.363789
P62857	RS28	3.42744	-0.975347	1.10982	-0.00401366	0.889474	1.89435	0.947176	0.416967
P40925	MDHC	3.11735	0.204818	0.662217	-0.433317	0.887768	1.55281	0.776403	0.335834
P62873	GBB1	2.631	0.541424	0.675542	-0.499453	0.837128	1.30613	0.653067	0.289985
O75821	EIF3G	0.348814	0.165859	1.22552	1.59704	0.834307	0.687346	0.343673	0.0935288
P07384	CAN1	2.34683	-0.319416	0.984267	0.280976	0.823165	1.14702	0.573511	0.246699
Q07954	LRP1	1.90867	1.17507	0.648615	-0.43981	0.823135	0.98788	0.49394	0.194211
O14732	IMPA2	1.54029	-0.438322	2.47491	-0.289407	0.821866	1.42264	0.711318	0.33159
Q9UHB6	LIMA1	1.81233	-0.495781	0.48057	1.48444	0.82039	1.04446	0.52223	0.21423
Q92747	ARC1A	1.45664	1.60987	0.934249	-0.721228	0.819884	1.06734	0.53367	0.222046
P06744	G6PI	2.93287	-0.391579	0.107362	0.628487	0.819286	1.46932	0.734659	0.346057
Q8NBS9	TXND5	-0.245029	-0.61834	0.596233	3.50559	0.809614	1.86772	0.933861	0.449748
P35221	CTNA1	1.98741	1.01293	1.06772	-0.862707	0.801336	1.19604	0.598021	0.272705
P33176	KINH	0.878864	0.411	2.07402	-0.197505	0.791594	0.961838	0.480919	0.198316
P30040	ERP29	2.60335	-0.0355767	0.461116	0.0938143	0.780675	1.23319	0.616597	0.294856
P04075	ALDOA	3.08742	-0.0570496	0.559462	-0.471584	0.779563	1.59582	0.797912	0.400621
Q9UKV3	ACINU	1.03615	0.279427	0.242304	1.55806	0.778985	0.635263	0.317631	0.091477
P07148	FABPL	5.94818	-0.36015	0.0179427	-2.50702	0.774739	3.62377	1.81189	0.697787
P61026	RAB10	2.83662	-0.363293	0.791066	-0.236341	0.757012	1.47961	0.739805	0.381496
P04114	APOB	0.507633	0.196385	2.72859	-0.414889	0.754429	1.37076	0.685379	0.351404
P50395	GDIB	2.33137	0.597955	0.293288	-0.213868	0.752186	1.10475	0.552377	0.266526
P31946	1433B	4.43465	-0.468759	-0.447087	-0.588009	0.732698	2.46874	1.23437	0.594572
P55196	AFAD	0.97963	0.745088	0.830045	0.309535	0.716074	0.287846	0.143923	0.0156019	*
P20618	PSB1	2.60498	-0.235716	1.57974	-1.1127	0.709077	1.68958	0.844788	0.462888
O00515	LAD1	0.321689	0.291589	0.275896	1.94273	0.707975	0.823387	0.411693	0.183982
P60981	DEST	-0.405475	0.743761	0.740092	1.73352	0.702975	0.874401	0.437201	0.206222
P30740	ILEU	1.47203	-0.503436	1.17545	0.647619	0.697915	0.870452	0.435226	0.207143
P78417	GSTO1	1.80836	0.359765	0.582151	0.0297552	0.695008	0.776152	0.388076	0.171233
Q71RC2	LARP4	2.23683	0.389575	-1.48837	1.64001	0.694513	1.64628	0.823138	0.460778
Q15058	KIF14	1.66121	-0.64186	-0.271775	2.0138	0.690343	1.34096	0.670482	0.378934
Q92616	GCN1	1.10301	0.501414	0.403679	0.719674	0.681943	0.310236	0.155118	0.0218125	*
P07741	APT	0.550918	1.72357	0.827063	-0.399705	0.675461	0.874263	0.437132	0.220007
P62820	RAB1A	4.63143	0.201657	-0.22432	-1.94378	0.666245	2.80142	1.40071	0.666814
Q15043	S39AE	-0.658705	-1.29445	1.34234	3.26071	0.662474	2.06463	1.03232	0.566711
P17858	PFKAL	1.09197	0.47843	0.577803	0.46447	0.653169	0.296856	0.148428	0.0217555	*
P46087	NOP2	1.4658	0.856243	-0.0850275	0.36785	0.651215	0.665314	0.332657	0.145189
P39019	RS19	1.90651	0.189656	1.18459	-0.687344	0.648353	1.13505	0.567524	0.336195
P07355	ANXA2	2.27608	0.623348	0.995902	-1.30787	0.646867	1.48298	0.741491	0.447201
P25205	MCM3	0.508379	-0.816952	0.324958	2.56613	0.64563	1.40821	0.704104	0.426787
P25786	PSA1	2.55994	-0.0904079	0.44423	-0.337915	0.643962	1.31837	0.659183	0.40066
Q16851	UGPA	1.1973	0.944524	0.971065	-0.537617	0.643817	0.795747	0.397874	0.204062
O43432	IF4G3	-0.494608	0.650522	0.13875	2.26935	0.641003	1.1823	0.591148	0.357578
P27487	DPP4	1.91919	0.0989681	1.66222	-1.11683	0.640888	1.42131	0.710657	0.43362
P48147	PPCE	0.249107	0.397446	-0.816047	2.72958	0.640021	1.49422	0.747108	0.454608
P11586	C1TC	1.33311	1.49686	-0.791256	0.495402	0.633528	1.04624	0.523119	0.312573
Q8WWI1	LMO7	0.329521	0.881066	1.51652	-0.247832	0.619819	0.754855	0.377427	0.199085
Q12931	TRAP1	1.10473	0.176679	0.487283	0.680813	0.612377	0.388407	0.194204	0.051136
P40926	MDHM	3.34556	-0.265865	0.392719	-1.0475	0.606226	1.91876	0.959378	0.572324
P63104	1433Z	4.49736	-0.00354618	-0.495816	-1.58254	0.603866	2.67818	1.33909	0.682625
O75369	FLNB	1.75682	0.233704	0.291715	0.0889578	0.592798	0.780682	0.390341	0.226151
Q99541	PLIN2	-0.540171	0.968447	0.12513	1.8109	0.591077	1.02098	0.510491	0.33073
P60174	TPIS	3.26317	-0.0760556	-0.11861	-0.709314	0.589798	1.80553	0.902765	0.560153
O14579	COPE	2.85571	-0.0541541	-1.22544	0.769137	0.586311	1.7201	0.86005	0.544331
Q8IWX8	CHERP	0.331631	0.0322588	0.982319	0.993439	0.584912	0.481111	0.240556	0.0932046
P49792	RBP2	0.109414	0.660042	0.85235	0.692923	0.578682	0.323922	0.161961	0.0374729	*
P05455	LA	2.67461	0.0310985	-0.32657	-0.094288	0.571213	1.41007	0.705036	0.477134
Q99956	DUS9	1.9405	-1.16706	1.63643	-0.164468	0.561351	1.48009	0.740047	0.503282
O95758	PTBP3	0.997345	0.326383	0.834237	0.0801987	0.559541	0.428665	0.214333	0.0796425
P48556	PSMD8	0.381763	2.06737	-0.98873	0.73557	0.548993	1.25603	0.628015	0.446367
Q9NUU7	DD19A	-0.385759	-0.545279	1.55914	1.56118	0.547318	1.17134	0.585668	0.418974
Q92667	AKAP1	-0.362381	0.837159	0.987185	0.714944	0.544227	0.614574	0.307287	0.174678
P48449	ERG7	1.70796	2.45987	-1.79501	-0.200573	0.543061	1.91926	0.959631	0.611023
P40121	CAPG	3.18212	0.188572	-1.3829	0.160518	0.537078	1.91013	0.955066	0.613162
O75083	WDR1	2.02778	1.38874	-0.684877	-0.629285	0.525592	1.39051	0.695257	0.504612
Q9BX66	SRBS1	0.147393	0.135269	1.36008	0.45601	0.524688	0.576367	0.288183	0.166209
Q9UKK9	NUDT5	1.51744	0.473254	-0.421391	0.508796	0.519525	0.792342	0.396171	0.28107
Q8IZA0	K319L	-0.723368	0.421038	0.664345	1.71308	0.518773	1	0.500002	0.375768
P51654	GPC3	2.92131	0.232525	0.0773308	-1.16462	0.516637	1.72074	0.860368	0.590518
Q96JM3	CHAP1	-0.155441	0.615522	0.581508	1.02113	0.51568	0.489962	0.244981	0.125967
O15084	ANR28	0.175735	0.67902	0.624458	0.569378	0.512148	0.228699	0.114349	0.020752	*
Q01518	CAP1	1.49437	0.509658	0.356324	-0.330753	0.5074	0.752649	0.376324	0.270322
O94906	PRP6	-0.39864	2.29625	0.0515472	0.0569448	0.501525	1.21538	0.607691	0.469708
P05091	ALDH2	3.22377	-0.395618	-0.136493	-0.687993	0.500918	1.82916	0.914582	0.622015
P42224	STAT1	-0.0805986	1.26483	0.816576	-0.00484781	0.498989	0.652468	0.326234	0.223611
Q99714	HCD2	0.56569	0.254021	1.12004	0.0162184	0.488994	0.477087	0.238543	0.132775
P37837	TALDO	1.60999	-0.548405	0.209993	0.659598	0.482794	0.90178	0.45089	0.362767
O60664	PLIN3	-0.101081	0.580127	0.996867	0.437484	0.478349	0.453368	0.226684	0.125343
Q14204	DYHC1	1.77898	1.00756	-0.638795	-0.258689	0.472263	1.11994	0.559969	0.460954
Q9Y295	DRG1	2.37208	-0.271912	-0.780051	0.560982	0.470276	1.38314	0.691572	0.545272
Q9NQC3	RTN4	1.25345	0.494629	0.776524	-0.651129	0.468369	0.809379	0.404689	0.330908
P30153	2AAA	2.18463	0.348529	-0.565	-0.10957	0.464648	1.20578	0.602891	0.497018
O43242	PSMD3	0.532605	-0.393148	0.449528	1.24715	0.459033	0.671525	0.335763	0.265011
Q8WYP5	ELYS	-0.380051	0.652595	0.571985	0.990174	0.458676	0.587763	0.293882	0.216497
Q7L1Q6	BZW1	0.155633	0.482518	0.250219	0.909075	0.449361	0.335842	0.167921	0.0753031
P11940	PABP1	1.39463	-0.0347524	1.06772	-0.6419	0.446424	0.948874	0.474437	0.416144
P61019	RAB2A	0.813651	0.205762	0.286988	0.456194	0.440649	0.269664	0.134832	0.046843	*
P20340	RAB6A	1.84068	-0.955161	1.95321	-1.09862	0.435025	1.68972	0.844859	0.642153
P61158	ARP3	1.71448	0.0328528	0.516858	-0.525194	0.43475	0.953497	0.476748	0.429055
Q15942	ZYX	0.387249	0.941074	0.480225	-0.074683	0.433466	0.416415	0.208207	0.128769
P35658	NU214	-0.161659	0.392344	1.06634	0.435251	0.433068	0.502126	0.251063	0.183003
Q96RQ3	MCCA	0.683351	0.0428794	1.88953	-0.901548	0.428554	1.17151	0.585755	0.517366
P08670	VIME	0.480701	1.45349	0.922867	-1.15156	0.426374	1.12462	0.56231	0.503426
Q5T6F2	UBAP2	-0.518349	0.882622	0.732867	0.584155	0.420324	0.637534	0.318767	0.278933
O15145	ARPC3	2.26776	0.355875	0.178432	-1.12874	0.418333	1.39944	0.699719	0.592057
P54136	SYRC	0.711812	-0.339708	0.860593	0.438879	0.417894	0.534407	0.267203	0.215781
P13667	PDIA4	0.663642	-0.00133257	2.19272	-1.19636	0.414667	1.41326	0.706631	0.59856
P28331	NDUS1	-0.394798	0.338414	1.1655	0.529986	0.409777	0.642394	0.321197	0.29185
P55786	PSA	2.4997	-1.24567	-0.379764	0.692699	0.391743	1.61353	0.806764	0.660525
P60900	PSA6	1.59118	-0.512124	1.22047	-0.757183	0.385585	1.19196	0.595979	0.563737
P22455	FGFR4	3.53148	1.01586	-2.2776	-0.737548	0.383048	2.49318	1.24659	0.778728
Q9NYF8	BCLF1	-0.651186	-0.0826515	1.81815	0.418924	0.375808	1.05627	0.528134	0.528067
P04406	G3P	2.63779	0.0539898	0.648768	-1.85194	0.372152	1.84909	0.924547	0.714264
P27695	APEX1	-0.0415783	0.750496	-0.323554	1.1011	0.371616	0.665755	0.332877	0.345623
P08758	ANXA5	0.305896	0.947219	0.51938	-0.288608	0.370972	0.514252	0.257126	0.244781
P47755	CAZA2	1.54775	-0.448533	0.236798	0.133087	0.367275	0.842797	0.421399	0.447587
O14745	NHRF1	0.765777	-0.25955	1.26362	-0.303941	0.366475	0.775815	0.387908	0.414485
Q9UGP4	LIMD1	-0.892801	0.615522	0.681108	1.00956	0.353346	0.848461	0.42423	0.466003
Q16630	CPSF6	1.16702	-0.299242	-0.0622276	0.569936	0.343871	0.660098	0.330049	0.374045
Q09666	AHNK	0.2858	0.279587	0.346513	0.461333	0.343308	0.0842767	0.0421384	0.00386708	**
P48681	NEST	-0.45044	1.41061	0.957617	-0.552686	0.341276	0.991521	0.495761	0.540663
P20810	ICAL	0.993753	0.235288	0.497038	-0.37233	0.338437	0.568748	0.284374	0.319598
O43172	PRP4	-0.670479	0.265653	-0.0852829	1.81823	0.332031	1.06339	0.531694	0.576582
Q9NVJ2	ARL8B	1.1153	0.213791	0.808764	-0.833624	0.326059	0.858949	0.429474	0.502935
O94776	MTA2	-0.227375	-0.470265	1.83025	0.161031	0.32341	1.03766	0.51883	0.577235
P62258	1433E	2.19683	0.131621	0.420324	-1.46272	0.321516	1.49957	0.749785	0.696988
P40939	ECHA	1.51173	0.169862	-0.0021682	-0.44175	0.309419	0.841897	0.420949	0.515556
O15144	ARPC2	1.28884	0.58812	0.331286	-0.974381	0.308467	0.946144	0.473072	0.560871
Q13772	NCOA4	-0.400564	3.05328	-0.2776	-1.14336	0.307938	1.86976	0.934879	0.763519
O95373	IPO7	-1.01025	1.26356	0.0520117	0.897343	0.300666	1.01053	0.505265	0.593698
P07237	PDIA1	2.60529	0.194451	0.198711	-1.79944	0.299753	1.80217	0.901083	0.761282
Q9UM54	MYO6	-0.935287	2.13301	-0.701614	0.687072	0.295795	1.41878	0.709392	0.704741
Q92621	NU205	-1.57531	0.557029	0.802153	1.39677	0.29516	1.29587	0.647934	0.679671
P17931	LEG3	2.75001	-0.618718	-0.162931	-0.791692	0.294168	1.65857	0.829285	0.746267
P62910	RL32	0.388871	0.125215	0.94254	-0.295024	0.2904	0.518006	0.259003	0.343848
Q9P265	DIP2B	-0.525586	1.0816	0.163894	0.431135	0.287761	0.665236	0.332618	0.450601
Q15084	PDIA6	1.58098	-0.870171	-0.00120415	0.428089	0.284423	1.01921	0.509605	0.615705
P52597	HNRPF	0.110889	0.639336	0.609863	-0.225812	0.283569	0.417263	0.208631	0.267239
P37802	TAGL2	0.174677	0.534296	0.214565	0.20885	0.283097	0.168389	0.0841947	0.0436554	*
P30086	PEBP1	2.56488	0.292235	-0.144986	-1.57977	0.283091	1.71854	0.859271	0.763473
P08195	4F2	-0.11265	0.674505	1.28758	-0.720083	0.282338	0.880373	0.440186	0.566899
P78347	GTF2I	-0.326012	0.629175	0.32342	0.494943	0.280381	0.423186	0.211593	0.277023
Q14739	LBR	-0.890832	2.61455	-0.747758	0.113688	0.272412	1.62324	0.811618	0.759244
Q9UBC2	EP15R	-0.125905	0.0215818	-0.0532076	1.24525	0.27193	0.651669	0.325834	0.465201
P0DMV8	HS71A	2.12892	-0.626878	0.0575739	-0.498334	0.265321	1.27741	0.638707	0.70577
O60716	CTND1	1.80904	0.309535	-0.149785	-0.90963	0.26479	1.14569	0.572847	0.675373
Q13126	MTAP	-0.12576	0.269657	-0.268292	1.17668	0.26307	0.650193	0.325096	0.477621
P55265	DSRAD	0.139708	-0.00491481	-0.249282	1.13845	0.255989	0.609815	0.304907	0.462786
Q99798	ACON	0.995749	0.565091	-0.208656	-0.338775	0.253352	0.635715	0.317858	0.483668
Q9UKY7	CDV3	-0.901942	0.814606	0.485736	0.603338	0.250435	0.780207	0.390103	0.566577
Q9Y5K6	CD2AP	-0.47346	0.280453	0.650916	0.539372	0.24932	0.506224	0.253112	0.397243
Q9ULV4	COR1C	-0.511904	0.86055	-0.201995	0.837728	0.246095	0.707798	0.353899	0.53684
P12955	PEPD	-0.165373	0.686137	-0.235046	0.674876	0.240149	0.509297	0.254649	0.415224
Q15020	SART3	-0.0408959	0.135327	0.120265	0.728099	0.235699	0.337817	0.168909	0.257242
Q8WWM7	ATX2L	-0.608295	0.574219	0.568418	0.407618	0.23549	0.567797	0.283899	0.467666
O75170	PP6R2	-1.03341	0.540195	0.173745	1.2243	0.226209	0.945899	0.47295	0.665134
P27816	MAP4	-0.401265	0.717263	0.718163	-0.143213	0.222737	0.581177	0.290589	0.499171
P00533	EGFR	1.43566	0.387916	0.0578052	-0.991224	0.22254	0.999896	0.499948	0.686387
Q7Z478	DHX29	-0.734801	0.695982	0.438557	0.484104	0.220961	0.646972	0.323486	0.54359
Q9NTZ6	RBM12	1.12385	-0.152713	-0.343575	0.249894	0.219364	0.651759	0.325879	0.549071
Q16594	TAF9	-1.03205	0.293076	0.652755	0.95643	0.217552	0.876082	0.438041	0.65355
Q15459	SF3A1	-0.351171	0.232711	-0.369776	1.32508	0.209211	0.794767	0.397384	0.635004
P09525	ANXA4	1.01307	0.358715	0.283432	-0.829607	0.206403	0.764453	0.382226	0.626705
P39748	FEN1	0.696015	-0.733998	0.672827	0.18233	0.204293	0.668876	0.334438	0.584465
Q14677	EPN4	-0.261152	0.284209	-0.0947634	0.879433	0.201931	0.506047	0.253024	0.483162
P52907	CAZA1	2.16436	0.100835	-0.390137	-1.11759	0.189368	1.40859	0.704295	0.805456
Q07065	CKAP4	1.19787	0.375945	0.382967	-1.2002	0.189148	1.00337	0.501686	0.731245
P35580	MYH10	-0.374366	2.57296	-1.38416	-0.0664313	0.187002	1.68728	0.843638	0.838809
Q8TCT9	HM13	-0.0353122	-0.545279	-0.0437473	1.36361	0.184818	0.821238	0.410619	0.683177
Q15181	IPYR	0.518137	-0.372131	1.33787	-0.745973	0.184476	0.934023	0.467012	0.719242
P00403	COX2	1.47451	0.286557	-0.868703	-0.161375	0.182747	0.983767	0.491884	0.734935
O94979	SC31A	0.129196	0.441038	0.571175	-0.412397	0.182253	0.437666	0.218833	0.466037
Q15019	2002-09-01	-0.296228	0.471825	0.14747	0.395432	0.179625	0.346133	0.173066	0.375627
O00299	CLIC1	2.16054	-0.354008	-0.359856	-0.733086	0.178396	1.33327	0.666636	0.806346
P62269	RS18	2.84712	-0.295676	-0.681012	-1.16503	0.176352	1.81569	0.907845	0.858387
Q14008	CKAP5	-0.301449	0.834803	-0.403131	0.541546	0.167942	0.613932	0.306966	0.622378
P14868	SYDC	0.0928441	1.5516	-0.279059	-0.694446	0.167735	0.977016	0.488508	0.75398
Q9NW82	WDR70	-0.978018	0.766438	-0.813507	1.68528	0.165049	1.28283	0.641414	0.813572
O95433	AHSA1	0.486014	0.583999	-0.177286	-0.23323	0.164874	0.429867	0.214934	0.498867
Q9P2N5	RBM27	-0.536318	0.232928	0.388679	0.574048	0.164834	0.487789	0.243894	0.547576
P52594	AGFG1	-0.336023	-0.0501314	0.977803	0.0388939	0.157636	0.56969	0.284845	0.618555
O43399	TPD54	-1.10521	0.863957	0.640453	0.226722	0.15648	0.881581	0.440791	0.746081
P25789	PSA4	2.1035	-0.359224	-0.159969	-0.971192	0.153279	1.34519	0.672593	0.834379
Q9Y2W1	TR150	-1.33051	0.410824	0.546664	0.978456	0.151359	1.01712	0.508561	0.785412
Q9UQ80	PA2G4	1.68822	-0.0492643	0.0302533	-1.09966	0.142386	1.15204	0.576019	0.820712
P16401	H15	0.885771	-0.0814794	-0.108193	-0.131437	0.141165	0.496823	0.248412	0.609604
P62277	RS13	0.473459	-0.0544083	0.0363694	0.103156	0.139644	0.231722	0.115861	0.314499
O00571	DDX3X	0.480131	0.592213	0.646771	-1.16333	0.138945	0.870953	0.435477	0.770603
O94832	MYO1D	0.671824	0.760836	-0.747354	-0.147663	0.134411	0.716077	0.358038	0.732328
Q16891	MIC60	1.64017	-1.012	-0.876637	0.785859	0.134349	1.29463	0.647314	0.848872
P84103	SRSF3	0.815009	0.338014	0.197032	-0.823872	0.131546	0.689653	0.344826	0.72826
P55010	IF5	0.517303	-0.433581	0.157002	0.276893	0.129404	0.404117	0.202059	0.567453
P07737	PROF1	1.79737	-0.136091	-0.121488	-1.0557	0.121023	1.19996	0.599982	0.853045
O60506	HNRPQ	0.636169	-0.196195	0.424276	-0.387927	0.119081	0.488869	0.244435	0.659517
P61106	RAB14	0.648829	-0.180232	0.498743	-0.491595	0.118936	0.543841	0.271921	0.691399
Q86XP3	DDX42	-1.17059	0.311172	0.482294	0.84982	0.118174	0.888078	0.444039	0.807378
Q6P2Q9	PRP8	0.0863623	0.0837817	-0.77263	1.06751	0.116255	0.752096	0.376048	0.777434
Q9Y678	COPG1	0.0695238	0.0136189	0.404042	-0.027637	0.114887	0.196839	0.0984196	0.327426
O14980	XPO1	-0.917641	0.0299122	-1.05871	2.40271	0.114066	1.6005	0.800249	0.89569
Q00341	VIGLN	-0.509636	0.549746	0.529589	-0.115236	0.113616	0.517706	0.258853	0.690409
Q8WVM8	SCFD1	-0.374538	0.787015	0.806839	-0.765181	0.113534	0.805109	0.402555	0.796255
Q01844	EWS	-1.29721	1.38096	1.09873	-0.747838	0.108661	1.33029	0.665146	0.880616
Q9BRX2	PELO	0.300845	0.756058	-1.24757	0.619233	0.107142	0.923054	0.461527	0.831359
P35579	MYH9	1.93749	1.67152	-2.08758	-1.09973	0.105423	2.00589	1.00294	0.922919
P46459	NSF	0.759992	-1.44322	1.14823	-0.0618171	0.100796	1.14631	0.573156	0.871604
Q9Y277	VDAC3	-0.0565358	0.136545	0.6324	-0.3102	0.100552	0.398979	0.199489	0.648915
Q8NBQ5	DHB11	-0.659962	1.51704	-0.271485	-0.190741	0.098714	0.967484	0.483742	0.851363
Q02978	M2OM	-0.128657	-0.548098	0.15657	0.9006	0.0951035	0.610022	0.305011	0.775603
Q02790	FKBP4	0.58748	0.33768	-0.132793	-0.422891	0.0923692	0.455157	0.227579	0.712046
Q9HCC0	MCCB	-0.547906	-1.31844	2.9436	-0.710836	0.0916049	1.93003	0.965014	0.930359
P49736	MCM2	0.461661	-0.21962	-0.528777	0.644698	0.0894903	0.555149	0.277574	0.76831
Q8WXF1	PSPC1	-0.993251	0.544963	0.459366	0.310715	0.0804481	0.722312	0.361156	0.838033
Q6P2E9	EDC4	-0.639568	1.00194	0.31725	-0.360905	0.0796797	0.734493	0.367246	0.842153
Q05682	CALD1	-1.03994	0.684143	0.724442	-0.0557184	0.0782312	0.827238	0.413619	0.862057
P61081	UBC12	-0.26147	0.400126	0.558808	-0.393019	0.0761111	0.473296	0.236648	0.768846
Q14254	FLOT2	0.40899	-0.0112148	0.95041	-1.04482	0.0758424	0.844454	0.422227	0.868895
P30085	KCY	0.526632	0.790298	0.459541	-1.48297	0.0733761	1.04734	0.523669	0.897444
Q9NSE4	SYIM	-0.127932	0.645352	-0.389822	0.165741	0.0733345	0.443758	0.221879	0.762748
Q9P0L0	VAPA	0.0198905	1.12648	-0.351846	-0.504812	0.0724289	0.736434	0.368217	0.856633
P23284	PPIB	1.91758	-0.0744019	-0.667949	-0.910403	0.0662057	1.28324	0.641619	0.924327
O75533	SF3B1	-1.1469	0.463539	0.357828	0.584256	0.0646811	0.813	0.4065	0.883685
P49748	ACADV	-1.00385	0.530478	0.276492	0.448494	0.0629032	0.719002	0.359501	0.872243
P18669	PGAM1	2.3736	-0.459613	-0.591235	-1.08964	0.0582768	1.56722	0.783608	0.945397
P53990	IST1	-0.00944811	-0.0652221	0.179283	0.124401	0.0572534	0.113797	0.0568986	0.388431
Q6PKG0	LARP1	-0.786941	-0.083698	0.357828	0.741812	0.0572502	0.656124	0.328062	0.872577
P13861	KAP2	-0.321862	0.701853	0.530089	-0.688855	0.0553062	0.668199	0.3341	0.879047
Q9Y6E2	BZW2	1.71468	-0.648645	-0.826682	-0.0374362	0.0504802	1.15981	0.579906	0.936117
P61981	1433G	2.30219	-0.0837977	-1.08146	-0.936465	0.0501176	1.56456	0.782281	0.952948
Q04637	IF4G1	0.791139	0.15019	-1.12963	0.382013	0.0484283	0.828869	0.414435	0.91436
O95372	LYPA2	0.205487	-0.231383	0.157002	0.061661	0.0481916	0.195725	0.0978624	0.656193
P00387	NB5R3	2.25092	-0.211915	-0.687976	-1.1709	0.0450334	1.52181	0.760906	0.956527
Q16531	DDB1	2.06252	-0.679217	-1.18548	-0.0302575	0.0418935	1.42765	0.713827	0.956891
P33992	MCM5	-1.08313	1.13064	0.0834782	0.0327401	0.0409327	0.90422	0.45211	0.933567
Q8N1F7	NUP93	-0.483439	0.191554	0.356136	0.0872721	0.0378809	0.364744	0.182372	0.848755
P25685	DNJB1	-0.745657	0.215046	0.372964	0.307423	0.0374439	0.526071	0.263036	0.895824
Q07157	ZO1	-1.0792	0.563022	0.394551	0.267554	0.0364826	0.753567	0.376784	0.92897
P41250	GARS	-0.0177495	0.0438859	0.107139	0.0119228	0.0362995	0.0535141	0.026757	0.267959
Q13435	SF3B2	-0.823326	0.432214	0.335108	0.200601	0.0361492	0.5808	0.2904	0.908807
P30048	PRDX3	0.0316166	-0.251235	0.175451	0.187164	0.0357492	0.203977	0.101989	0.749116
P35606	COPB2	0.675981	0.094339	-0.235046	-0.400612	0.0336656	0.475063	0.237531	0.896275
O75439	MPPB	-0.1865	1.1985	-0.417849	-0.460789	0.0333416	0.78606	0.39303	0.937739
P51571	SSRD	1.15074	-0.677699	-0.695363	0.351918	0.0323996	0.891938	0.445969	0.946657
Q9Y262	EIF3L	0.0697765	0.484917	0.120265	-0.54777	0.0317973	0.428363	0.214182	0.891398
O95394	AGM1	-0.413226	-0.218668	-0.196467	0.952718	0.0310892	0.622087	0.311043	0.926688
Q92598	HS105	-0.344924	0.294403	-0.451031	0.614344	0.028198	0.510983	0.255492	0.919087
O00303	EIF3F	0.114079	-0.390371	0.397478	-0.0107832	0.0276007	0.326834	0.163417	0.876623
Q15691	MARE1	-0.13578	0.157797	0.0651871	0.0144158	0.0254049	0.122762	0.0613811	0.706766
P78527	PRKDC	0.47365	0.434673	-0.782534	-0.0254129	0.0250942	0.584172	0.292086	0.936948
Q9H0D6	XRN2	-0.979586	-0.323387	1.9707	-0.572122	0.0239002	1.32575	0.662876	0.973503
Q14152	EIF3A	0.0811057	-0.3007	0.160237	0.152933	0.0233939	0.218993	0.109497	0.844516
P24534	EF1B	0.543475	0.216027	-0.149251	-0.517394	0.0232145	0.458203	0.229101	0.925682
Q9HB71	CYBP	0.456837	-0.646926	0.309307	-0.0323525	0.0217163	0.490593	0.245297	0.935034
Q9H2M9	RBGPR	-0.989823	0.691414	0.0952443	0.286549	0.020846	0.718156	0.359078	0.957356
P61604	CH10	0.189292	-0.0689514	0.15246	-0.19763	0.0187929	0.183916	0.0919578	0.851148
P27694	RFA1	0.0636978	0.439677	-0.432719	-0.00925243	0.0153509	0.35766	0.17883	0.937001
P20042	IF2B	-1.0998	-0.494695	0.912161	0.743365	0.0152575	0.972622	0.486311	0.976942
Q8WUM4	PDC6I	0.708488	-0.34591	-0.26135	-0.0407351	0.015123	0.479811	0.239906	0.953702
P23588	IF4B	-0.615796	-0.194004	0.209993	0.646051	0.0115611	0.540921	0.270461	0.96859
P11388	TOP2A	-0.56174	-0.279609	0.640916	0.246504	0.0115178	0.536886	0.268443	0.968473
O43795	MYO1B	-0.51285	1.90593	-0.351539	-0.997402	0.0110342	1.29273	0.646367	0.987452
P17980	PRS6A	0.18999	0.292203	-0.630572	0.192198	0.0109547	0.430333	0.215167	0.962595
P10515	ODP2	0.344015	0.209908	-0.365427	-0.146862	0.0104084	0.325105	0.162552	0.952973
P51858	HDGF	-0.510203	0.517421	-0.253868	0.287285	0.0101588	0.474201	0.237101	0.968516
O00231	PSD11	1.15492	-0.3072	-1.00651	0.19929	0.0101235	0.90932	0.45466	0.983634
P29317	EPHA2	-0.773728	1.08373	0.979391	-1.24968	0.00992705	1.19633	0.598166	0.987801
P22695	QCR2	0.246538	-0.383669	0.118936	0.0569509	0.00968878	0.273859	0.13693	0.948044
P51610	HCFC1	-1.58563	0.129945	0.344997	1.14069	0.00750096	1.14762	0.573808	0.990391
P22314	UBA1	1.00331	0.878783	-1.60802	-0.250148	0.00598301	1.21478	0.607388	0.992759
P30050	RL12	-0.589612	-0.451026	0.122921	0.92448	0.00169045	0.688193	0.344096	0.996389
Q92900	RENT1	-0.426356	-0.041924	-0.208934	0.675953	-0.000315383	0.477529	0.238765	0.999029
Q99961	SH3G1	0.221274	-0.531356	0	0.307004	-0.00076949	0.37663	0.188315	0.996996
Q9BTE6	AASD1	-1.27072	0.483219	-0.470912	1.22656	-0.00796304	1.09151	0.545756	0.989275
Q8NE71	ABCF1	-1.1581	0.0705819	0.663738	0.384783	-0.00974999	0.802996	0.401498	0.982151
P09211	GSTP1	1.47394	0.127145	0.396747	-2.05073	-0.0132255	1.47771	0.738854	0.986843
Q99873	ANM1	0.55643	0.379787	-0.191236	-0.800755	-0.0139433	0.613964	0.306982	0.966627
Q08J23	NSUN2	-0.697756	-0.302392	0.0297817	0.911355	-0.0147529	0.685295	0.342648	0.968363
O94925	GLSK	0.362806	0.52439	-0.45895	-0.493027	-0.0161953	0.535187	0.267593	0.955546
P05198	IF2A	-0.654941	0.251537	-0.189313	0.508955	-0.0209405	0.511644	0.255822	0.939917
P53602	MVD1	-0.840562	0.380955	0.386839	-0.0115272	-0.0210737	0.577256	0.288628	0.946391
Q9Y4W6	AFG32	-0.832981	-0.259109	0.633021	0.364477	-0.023648	0.656333	0.328166	0.947089
Q7Z417	NUFP2	-1.04103	0.589589	0.32918	0.0256549	-0.0241521	0.716019	0.358009	0.950458
Q9BPW8	NIPS1	0.218541	-0.147623	-0.257892	0.0700751	-0.0292247	0.21413	0.107065	0.802594
O60610	DIAP1	0.401378	-1.22012	0.318216	0.380736	-0.0299473	0.794235	0.397117	0.944634
Q9Y265	RUVB1	-1.94751	-0.0913002	2.22675	-0.320339	-0.0330998	1.71831	0.859157	0.971689
P62937	PPIA	2.77406	0.0932404	-0.688752	-2.31128	-0.0331825	2.12258	1.06129	0.977021
Q9BXS5	AP1M1	0.0153045	0.601075	2.04788	-2.81979	-0.0388817	2.04128	1.02064	0.972005
O15371	EIF3D	-0.192399	0.0670933	0.78535	-0.824259	-0.0410536	0.666072	0.333036	0.909688
O00232	PSD12	0.453451	-0.207669	0.130198	-0.548864	-0.0432214	0.431847	0.215923	0.854149
Q6UB35	C1TM	-0.462818	-0.853759	0.882174	0.261028	-0.0433437	0.770705	0.385352	0.917548
Q14247	SRC8	-0.839137	0.68567	0.546829	-0.578566	-0.0463011	0.774485	0.387242	0.912384
Q9H0C8	ILKAP	-1.31822	0.318	0.349161	0.462226	-0.0472081	0.849603	0.424802	0.918531
Q99829	CPNE1	0.268176	-0.408622	0.314349	-0.36583	-0.0479816	0.392568	0.196284	0.822648
Q9H3S7	PTN23	-0.691745	-0.525078	0.949288	0.0687799	-0.0496888	0.741669	0.370835	0.901893
Q99439	CNN2	-0.443209	0.633919	0.308724	-0.713402	-0.053492	0.630104	0.315052	0.875981
P62851	RS25	0.0973145	0.342425	-0.159969	-0.500895	-0.0552812	0.361011	0.180506	0.779433
Q99959	PKP2	-0.699478	1.43275	-0.597778	-0.373126	-0.0594085	1.00407	0.502036	0.913281
O43747	AP1G1	-0.519489	0.302747	-0.545545	0.517852	-0.0611087	0.551476	0.275738	0.838839
P21333	FLNA	-0.781915	0.944829	0.711563	-1.1243	-0.0624569	1.04225	0.521126	0.912178
P31942	HNRH3	-1.03233	-0.807798	0.418524	1.17166	-0.0624847	1.04092	0.520462	0.912027
O43684	BUB3	-2.01453	1.74182	0.133932	-0.129473	-0.0670635	1.53937	0.769685	0.936057
P10619	PPGB	-0.722055	0.583485	0.175877	-0.315165	-0.0694645	0.569438	0.284719	0.822983
P61160	ARP2	0.780909	0.460158	-0.752617	-0.767428	-0.0697447	0.807772	0.403886	0.873893
O75643	U520	-0.171783	-0.366573	0.305806	-0.0636843	-0.0740586	0.282559	0.14128	0.636405
P46778	RL21	2.61446	-1.14409	-0.928843	-0.842265	-0.0751852	1.79758	0.89879	0.938603
Q13085	ACACA	-0.0123883	-0.234999	-0.339609	0.281031	-0.0764913	0.274643	0.137322	0.61637
P48444	COPD	-0.687467	0.129916	0.143335	0.101149	-0.0782667	0.406514	0.203257	0.725869
P59998	ARPC4	1.81433	-0.433503	-0.178375	-1.5297	-0.0818109	1.3934	0.696702	0.913943
P22102	PUR2	0.648491	-0.37718	-0.0299179	-0.571538	-0.0825363	0.536379	0.26819	0.778399
P51149	RAB7A	0.440998	-0.0492643	0.65061	-1.37299	-0.0826612	0.908839	0.45442	0.867254
Q15046	SYK	-0.690888	1.20324	-0.995433	0.147869	-0.0838041	0.984846	0.492423	0.875693
P10586	PTPRF	-0.157511	0.0220373	0.481604	-0.696567	-0.0876091	0.487081	0.24354	0.742881
P54577	SYYC	-0.510392	0.756994	-0.694194	0.0906001	-0.0892479	0.656199	0.3281	0.803257
Q9NUQ6	SPS2L	-0.289728	0.298812	0.676446	-1.07257	-0.0967602	0.762402	0.381201	0.816029
P31939	PUR9	0.419937	0.256101	-0.518396	-0.550543	-0.0982254	0.508322	0.254161	0.72493
O00148	DX39A	-1.23813	-0.267182	-0.319643	1.42	-0.101239	1.10784	0.553919	0.866633
P08865	RSSA	2.2134	-0.226969	-1.00024	-1.39354	-0.101837	1.61778	0.808889	0.907776
Q9UL25	RAB21	0.634547	0.392829	-0.487017	-0.955162	-0.103701	0.74464	0.37232	0.798704
P53992	SC24C	0.47365	-1.13733	-1.1056	1.35385	-0.103857	1.22882	0.614409	0.876523
Q14157	UBP2L	-1.01453	0.0958616	0.269919	0.229406	-0.104836	0.611005	0.305503	0.754118
P46060	RAGP1	-0.864512	0.36319	0.206868	-0.129361	-0.105954	0.545867	0.272933	0.723774
Q9UNZ2	NSF1C	-1.07109	0.248899	0.02269	0.375331	-0.106043	0.659696	0.329848	0.768936
P33991	MCM4	-0.44393	-0.746167	0.800771	-0.0696751	-0.11475	0.670139	0.33507	0.754589
Q9BWD1	THIC	0.462912	-0.49853	0.0193685	-0.454305	-0.117639	0.452487	0.226243	0.63902
Q9P035	HACD3	-0.457162	0.499472	0.0245845	-0.538955	-0.118015	0.480915	0.240457	0.65723
P62081	RS7	-0.361869	-0.596038	-0.756272	1.22192	-0.123064	0.911167	0.455584	0.804582
O00151	PDLI1	-0.7826	0.64498	0.688894	-1.06327	-0.127998	0.925209	0.462605	0.799987
Q13509	TBB3	-1.19285	-0.12691	-0.139672	0.941123	-0.129578	0.871219	0.435609	0.785522
P51659	DHB4	0.83656	-0.358133	-0.250141	-0.748403	-0.130029	0.679004	0.339502	0.727246
P00352	AL1A1	0.0619199	0.521205	0.605597	-1.72103	-0.133077	1.08526	0.542628	0.822086
P06737	PYGL	-0.655985	-0.541113	-0.164819	0.825283	-0.134159	0.673147	0.336574	0.716863
P41252	SYIC	-0.312607	-0.247371	0.931601	-0.918651	-0.136757	0.773716	0.386858	0.747091
P53621	COPA	-0.39323	0.0892192	0.0267129	-0.281197	-0.139624	0.234091	0.117046	0.318654
Q9BZE4	NOG1	-0.164481	-0.0115291	-1.49921	1.11131	-0.140979	1.06932	0.53466	0.809101
Q13011	ECH1	0.0114935	-0.174115	0.540388	-0.94813	-0.142591	0.616465	0.308233	0.675135
P63165	SUMO1	-1.35066	1.55261	-0.0632333	-0.718905	-0.145048	1.24787	0.623936	0.831128
Q92917	GPKOW	-1.31426	0.290039	0.0236376	0.405442	-0.148784	0.79326	0.39663	0.732521
P04843	RPN1	0.0748227	-0.597643	0.216016	-0.292401	-0.149801	0.367503	0.183752	0.474641
P55084	ECHB	0.286779	0.367543	-0.361092	-0.892809	-0.149895	0.593001	0.296501	0.64798
P61221	ABCE1	-0.565857	0.0185304	-0.0437473	-0.0148609	-0.151484	0.277418	0.138709	0.354646
P53618	COPB	-0.420308	0.036476	-0.224601	-0.00676577	-0.1538	0.211237	0.105619	0.24137
P78344	IF4G2	-1.51949	1.15013	-0.613898	0.346804	-0.159113	1.15867	0.579333	0.801414
O75400	PR40A	-1.08904	0.554546	-0.28462	0.173666	-0.161362	0.707235	0.353618	0.679171
P30101	PDIA3	1.35173	-0.558496	-0.284034	-1.16261	-0.163354	1.07466	0.53733	0.780987
Q9H6R4	NOL6	-1.24126	0.0245859	-0.180556	0.737787	-0.164861	0.818443	0.409222	0.714038
Q14444	CAPR1	-0.333681	0.81275	-0.416884	-0.721793	-0.164902	0.672783	0.336392	0.657599
P14324	FPPS	0.802059	-0.447314	0.0834782	-1.10538	-0.166789	0.808486	0.404243	0.707616
Q14847	LASP1	-0.969682	0.465615	0.413653	-0.583326	-0.168435	0.719948	0.359974	0.671745
O15143	ARC1B	-0.644329	0.598954	-0.224038	-0.420238	-0.172413	0.542154	0.271077	0.569962
Q13813	SPTN1	-0.0989484	0.474537	-0.0988824	-0.969361	-0.173164	0.595671	0.297835	0.601769
P14618	KPYM	0.978688	-0.175541	0.210409	-1.70815	-0.173647	1.12991	0.564953	0.778667
Q8N163	CCAR2	-0.582445	-0.871268	0.391618	0.36349	-0.174651	0.648544	0.324272	0.627564
O95793	STAU1	-1.30833	0.714618	-0.442173	0.33299	-0.175724	0.895413	0.447706	0.720915
Q5SSJ5	HP1B3	-1.54752	1.15166	-1.01622	0.702094	-0.177497	1.30649	0.653245	0.803466
Q9Y2Z0	SGT1	-0.967346	0.70779	0.441573	-0.894626	-0.178152	0.876568	0.438284	0.711651
P35998	PRS7	-0.653271	0.177156	-0.145518	-0.0937933	-0.178857	0.346488	0.173244	0.377822
P62136	PP1A	0.0901054	-0.941509	0.529422	-0.401799	-0.180945	0.633857	0.316928	0.60801
P46782	RS5	0.787609	-0.310588	-0.199229	-1.00731	-0.18238	0.738943	0.369472	0.65545
Q02241	KIF23	1.37257	-0.0489581	-1.60362	-0.458936	-0.184735	1.2291	0.61455	0.783346
Q00610	CLH1	0.799394	-0.0158957	-0.125947	-1.40582	-0.187068	0.911319	0.455659	0.708969
P43686	PRS6B	0.426564	-0.217192	-0.665656	-0.3095	-0.191446	0.455123	0.227561	0.461954
Q8NC51	PAIRB	-0.876637	-0.353347	-0.0021682	0.460031	-0.19303	0.564487	0.282244	0.54312
Q8TCJ2	STT3B	-0.569002	0.599514	-0.379764	-0.427809	-0.194265	0.535246	0.267623	0.52041
P30566	PUR8	-1.67683	0.140846	-0.138081	0.882116	-0.197986	1.07579	0.537896	0.737254
Q86VP6	CAND1	-0.0691431	-0.394433	-0.55825	0.225434	-0.199098	0.348454	0.174227	0.336079
P49588	SYAC	0.0857375	0.0543735	-0.80886	-0.129947	-0.199674	0.417121	0.20856	0.408999
P48643	TCPE	-0.666052	0.0297505	0.255673	-0.428851	-0.20237	0.420309	0.210154	0.406605
O00567	NOP56	-0.324517	0.912471	-1.28462	-0.115118	-0.202946	0.901234	0.450617	0.682998
Q13033	STRN3	-1.16166	0.120731	0.293681	-0.069989	-0.204309	0.655288	0.327644	0.577105
Q99856	ARI3A	-1.08819	-0.601302	-0.155404	1.0023	-0.21065	0.893865	0.446933	0.669566
P00367	DHE3	0.39534	0.624528	0.140935	-2.02942	-0.217155	1.22422	0.612109	0.746239
P07814	SYEP	-0.369217	0.178888	-0.279059	-0.400527	-0.217479	0.269215	0.134607	0.204585
Q13547	HDAC1	-1.22474	0.0872548	-0.974469	1.23887	-0.21827	1.12567	0.562837	0.724041
Q13347	EIF3I	-0.0891799	0.330692	-0.410791	-0.714078	-0.220839	0.447544	0.223772	0.396457
Q9UEY8	ADDG	-0.883472	-0.00764819	-0.00554744	0.00169347	-0.223744	0.439837	0.219919	0.383873
P62333	PRS10	-0.750782	-0.714119	-0.264817	0.827538	-0.225545	0.736003	0.368002	0.583282
Q9BR76	COR1B	-0.59321	0.406409	0.307557	-1.02402	-0.225817	0.696733	0.348366	0.563036
P06748	NPM	-0.634206	0.0613528	0.142245	-0.475939	-0.226637	0.386124	0.193062	0.325143
P61289	PSME3	-0.559197	-0.639337	-0.622767	0.912961	-0.227085	0.760815	0.380408	0.59259
Q6FI81	CPIN1	-0.592809	-0.188872	-0.360165	0.226828	-0.228755	0.345905	0.172952	0.277741
P50990	TCPQ	-0.701203	0.222142	0.0934404	-0.576175	-0.240449	0.465646	0.232823	0.377679
P62888	RL30	0.0164851	-0.341834	0.0426934	-0.680228	-0.240721	0.341501	0.170751	0.253392
Q16643	DREB	1.01727	0.961387	-1.34816	-1.59554	-0.241262	1.42473	0.712366	0.757172
Q9NSD9	SYFB	-0.54442	0.174294	-1.36667	0.7506	-0.246549	0.915571	0.457785	0.627581
P27824	CALX	1.0723	0.335847	-0.557541	-1.84139	-0.247695	1.25416	0.627082	0.719254
P05166	PCCB	-0.66122	-0.938633	0.793984	-0.200258	-0.251532	0.760633	0.380316	0.555631
P11216	PYGB	-0.907653	-0.394996	-0.201718	0.473797	-0.257643	0.571405	0.285703	0.433638
Q9BUJ2	HNRL1	-0.281966	0.134342	-0.618325	-0.264671	-0.257655	0.307888	0.153944	0.192784
P26599	PTBP1	-0.606881	-0.368332	-0.090656	0.0175039	-0.262091	0.281502	0.140751	0.159499
Q13148	TADBP	-0.438528	-0.31556	-0.605083	0.302805	-0.264091	0.396116	0.198058	0.274605
P47756	CAPZB	0.894217	-0.0488561	-1.0784	-0.823682	-0.264181	0.887741	0.44387	0.593633
P47897	SYQ	-0.677674	-0.243786	-0.326872	0.189395	-0.264734	0.356395	0.178197	0.234063
Q15233	NONO	-0.607891	0.297611	0.571823	-1.33476	-0.268304	0.871534	0.435767	0.58165
Q9UHD1	CHRD1	-1.06193	0.00532872	-0.0574601	0.0190183	-0.27376	0.526498	0.263249	0.37482
Q8NDI1	EHBP1	-2.71551	0.788382	-0.219547	1.0473	-0.274844	1.71643	0.858215	0.769788
P51148	RAB5C	-0.724025	-0.538644	0.498061	-0.361718	-0.281581	0.540402	0.270201	0.37395
P36542	ATPG	-0.583239	-0.00754315	-0.127524	-0.408731	-0.281759	0.26204	0.13102	0.12065
P31930	QCR1	-0.493861	0.131072	-0.526001	-0.238851	-0.28191	0.303815	0.151908	0.160497
Q16181	2007-09-01	-0.511148	0.0525108	-0.0647432	-0.605669	-0.282262	0.32474	0.16237	0.180529
Q86VP1	TAXB1	0.296639	-0.759358	0.0480588	-0.726239	-0.285225	0.538188	0.269094	0.366951
P23528	COF1	0.872792	0.017675	0.143771	-2.18406	-0.287456	1.31939	0.659694	0.692473
P42167	LAP2B	-0.882494	-0.0652473	-0.622767	0.419198	-0.287827	0.581733	0.290866	0.395345
P62191	PRS4	-0.146311	0.173638	-0.474587	-0.727065	-0.293581	0.391856	0.195928	0.230965
P32969	RL9	-0.38836	-0.176406	-0.0662547	-0.559058	-0.29752	0.219701	0.109851	0.0732636
P00338	LDHA	1.49639	-0.697449	-0.307973	-1.68459	-0.298406	1.32943	0.664715	0.683934
Q6DD88	ATLA3	-0.066085	-0.950852	-0.133321	-0.0503642	-0.300156	0.435287	0.217644	0.26169
P27797	CALR	1.73495	-0.0453558	-0.278767	-2.62498	-0.303539	1.78995	0.894977	0.756843
P06576	ATPB	0.609381	-0.33264	-0.261927	-1.23976	-0.306236	0.755531	0.377765	0.476905
Q9P287	BCCIP	-1.18138	-0.584096	-1.16266	1.70284	-0.306324	1.36784	0.683918	0.684597
P61353	RL27	-0.61194	0.110435	-0.29758	-0.467224	-0.316577	0.312321	0.156161	0.135703
O95861	BPNT1	-0.239068	-0.610564	0.100194	-0.523465	-0.318226	0.320897	0.160449	0.141596
Q8TD16	BICD2	-1.4801	0.056925	0.0727603	0.073844	-0.319144	0.774012	0.387006	0.470025
P40429	RL13A	0.338046	0.0433146	0.451642	-2.11712	-0.32103	1.2097	0.604849	0.632364
P13010	XRCC5	-1.03178	0.417578	-0.604351	-0.0728446	-0.32285	0.630493	0.315247	0.381149
P62906	RL10A	0.234187	-0.275515	-0.364807	-0.906873	-0.328252	0.467353	0.233677	0.254739
Q99623	PHB2	-0.22226	-0.334776	0.555864	-1.32105	-0.330557	0.769972	0.384986	0.453681
P17844	DDX5	-0.734359	-0.437192	-0.549063	0.388415	-0.33305	0.496343	0.248171	0.272121
P13639	EF2	0.0989254	0.0284038	0.0852946	-1.55493	-0.335577	0.813477	0.406739	0.469831
P26196	DDX6	-0.625586	-0.665319	-0.455645	0.400181	-0.336592	0.499529	0.249764	0.270512
Q13200	PSMD2	-0.539978	-0.253761	-0.604351	0.0441708	-0.33848	0.297146	0.148573	0.107112
P46977	STT3A	-1.36562	0.906323	0.226548	-1.13469	-0.341861	1.08899	0.544497	0.574645
Q9Y3I0	RTCB	-0.118398	-0.633138	-1.32868	0.703902	-0.34408	0.856777	0.428388	0.480606
P42166	LAP2A	-2.74721	0.83015	-0.157819	0.690005	-0.34622	1.6591	0.829552	0.704486
P62195	PRS8	-0.00864728	-0.829871	-0.213114	-0.33919	-0.347706	0.349109	0.174554	0.140416
Q13310	PABP4	-1.27072	-0.217351	0.0999689	-0.00285569	-0.34774	0.629361	0.31468	0.3498
P22087	FBRL	-1.31921	-0.490436	0.358391	0.030674	-0.355145	0.731601	0.3658	0.403223
Q99832	TCPH	-0.630505	-0.380104	-0.158356	-0.261244	-0.357552	0.203278	0.101639	0.0389771	*
P39023	RL3	-0.15028	-0.136667	-0.54414	-0.602448	-0.358384	0.249358	0.124679	0.0638177
Q9Y490	TLN1	-0.845797	0.144693	-0.209213	-0.524457	-0.358693	0.424457	0.212228	0.189584
O43143	DHX15	-1.11495	0.059371	0.052476	-0.432244	-0.358836	0.554126	0.277063	0.285933
P51991	ROA3	1.14464	-1.40634	-0.398046	-0.785502	-0.361314	1.08647	0.543235	0.55354
P35520	CBS	-1.19164	-0.192434	-0.0311473	-0.0438143	-0.364759	0.556097	0.278049	0.280925
O43772	MCAT	0.391098	-0.653134	-0.547654	-0.660082	-0.367443	0.508303	0.254152	0.244014
Q96HC4	PDLI5	-1.26689	0.435887	-0.0993981	-0.552866	-0.370816	0.721231	0.360615	0.379471
Q9UKX7	NUP50	-1.90517	-0.0643388	-0.398046	0.850201	-0.379338	1.14593	0.572967	0.555248
P14866	HNRPL	-0.618441	1.28939	-0.523231	-1.67669	-0.382241	1.23094	0.615469	0.578554
P07900	HS90A	0.518229	-0.33486	-0.629827	-1.08863	-0.383771	0.6766	0.3383	0.339068
P46777	RL5	-0.852008	-0.135033	0.338158	-0.888932	-0.384454	0.593713	0.296856	0.28595
Q13283	G3BP1	-1.2422	-0.021732	-0.125421	-0.152103	-0.385365	0.573986	0.286993	0.271905
P14314	GLU2B	-1.67852	-0.260696	-0.229673	0.62559	-0.385826	0.95465	0.477325	0.478065
P42766	RL35	-0.921907	-1.36874	0.435	0.312151	-0.385874	0.897112	0.448556	0.452905
Q01082	SPTB2	-0.54907	0.401066	-0.475591	-0.928793	-0.388097	0.562346	0.281173	0.26137
P05023	AT1A1	-0.36204	-0.27154	0.827334	-1.75239	-0.389659	1.05717	0.528585	0.514437
Q14103	HNRPD	-0.899713	-0.193404	-0.37102	-0.105637	-0.392443	0.355742	0.177871	0.114492
Q9UGI8	TES	-0.761085	0.34544	-1.32868	0.161208	-0.39578	0.78812	0.39406	0.389201
P29692	EF1D	0.137419	-0.0706364	0.120487	-1.78288	-0.398902	0.927461	0.46373	0.452932
P17987	TCPA	-0.535549	-0.143183	-0.0301637	-0.900942	-0.402459	0.396663	0.198332	0.135445
P06733	ENOA	0.86764	-0.415328	0.100643	-2.16817	-0.403805	1.28895	0.644475	0.575382
O00505	IMA4	-0.253859	-0.923543	-0.217866	-0.224554	-0.404955	0.346078	0.173039	0.101198
P25398	RS12	-0.21193	-0.250525	-0.556832	-0.609664	-0.407238	0.204987	0.102493	0.0285032	*
Q9Y696	CLIC4	-1.52673	0.227478	0.633332	-0.986023	-0.412986	1.01222	0.506111	0.474266
P55884	EIF3B	-0.775544	-0.16218	-0.228826	-0.491448	-0.414499	0.279531	0.139766	0.0592734
O75534	CSDE1	-0.985352	0.0630615	-0.33687	-0.41029	-0.417363	0.432029	0.216015	0.148859
P17812	PYRG1	-1.30636	0.385569	-0.423004	-0.345093	-0.422222	0.692863	0.346432	0.310025
Q9Y230	RUVB2	-1.86162	0.0478644	0.703898	-0.592965	-0.425705	1.09394	0.546968	0.493139
Q9H0H5	RGAP1	0.703446	-0.146264	-1.44512	-0.825083	-0.428255	0.922271	0.461136	0.421549
P62701	RS4X	-0.971761	-0.848667	-0.612057	0.718671	-0.428453	0.779181	0.38959	0.351775
P27105	STOM	-0.280676	0.323936	-1.18438	-0.596938	-0.434515	0.629178	0.314589	0.261113
Q06830	PRDX1	0.197181	-0.114772	0.0934404	-1.91517	-0.434831	0.995382	0.497691	0.446589
Q8WW12	PCNP	-0.693246	0.0761924	0.113161	-1.24662	-0.437627	0.655027	0.327513	0.273792
P48735	IDHP	0.0070127	-0.60285	-0.536787	-0.630751	-0.440844	0.30116	0.15058	0.061117
Q9BSJ8	ESYT1	-1.26274	0.185207	-0.275267	-0.422989	-0.443948	0.604195	0.302097	0.238021
P62826	RAN	-0.223343	-0.120441	-0.132265	-1.30072	-0.444191	0.572864	0.286432	0.218744
Q13151	ROA0	-0.510392	-0.573917	-0.279352	-0.413994	-0.444414	0.128186	0.0640931	0.00615096	**
P12277	KCRB	0.202378	-0.205771	-0.336566	-1.45269	-0.448162	0.707928	0.353964	0.29485
Q96PK6	RBM14	-0.724902	0.0535788	-0.648951	-0.484386	-0.451165	0.351151	0.175575	0.0825193
P16615	AT2A2	-0.517209	-0.188779	-0.449057	-0.650835	-0.45147	0.194148	0.097074	0.0187478	*
P23526	SAHH	0.446849	-0.575601	-0.279352	-1.39806	-0.451542	0.763337	0.381668	0.321995
P39656	OST48	-0.248807	-0.363375	-0.0542071	-1.15548	-0.455467	0.483811	0.241905	0.156257
Q92945	FUBP2	-1.27232	-0.50864	0.178432	-0.223769	-0.456575	0.612532	0.306266	0.232809
P23246	SFPQ	-0.922158	-0.521165	-0.51564	0.113829	-0.461283	0.428058	0.214029	0.120113
P35232	PHB	-0.226444	-0.703411	-0.0272169	-0.890461	-0.461883	0.40265	0.201325	0.105547
Q15717	ELAV1	-1.25007	-0.20114	-0.767703	0.334483	-0.471107	0.68717	0.343585	0.263893
P41091	IF2G	0.483739	-1.25465	-1.38102	0.259152	-0.473193	0.980963	0.490481	0.405835
Q9UKM9	RALY	0.176908	0.183917	-0.365117	-1.89325	-0.474386	0.98025	0.490125	0.404495
P31948	STIP1	-0.990086	-0.0225639	-0.474921	-0.415588	-0.47579	0.397299	0.19865	0.0962962
P04844	RPN2	-0.366992	-0.657709	-0.334136	-0.549766	-0.477151	0.153256	0.076628	0.00835113	**
P40227	TCPZ	-0.796816	-0.556164	-0.134906	-0.421442	-0.477332	0.276082	0.138041	0.0407022	*
Q9Y3A3	PHOCN	-0.513418	-0.425624	-0.326872	-0.64457	-0.477621	0.134886	0.0674428	0.0057903	**
P11498	PYC	-0.0164073	-0.282042	1.36551	-2.98896	-0.480474	1.82162	0.910808	0.634355
O00116	ADAS	-1.57927	0.0746904	-0.394877	-0.0527362	-0.488048	0.754015	0.377008	0.286117
P02786	TFR1	-0.905664	-0.343145	0.290141	-0.998511	-0.489295	0.594851	0.297426	0.198499
Q99729	ROAA	-0.676826	-0.646117	-0.62425	-0.0351355	-0.495582	0.307721	0.15386	0.0485479	*
P62805	H4	1.48677	-0.208035	-0.262505	-3.0023	-0.496517	1.85745	0.928725	0.629996
Q9P2E9	RRBP1	-0.283257	-1.09622	-0.138611	-0.468683	-0.496693	0.4219	0.21095	0.0998918
Q14697	GANAB	0.413777	-0.198336	-0.627594	-1.58013	-0.49807	0.838437	0.419218	0.320284
P26640	SYVC	-1.01936	-0.255576	-1.20144	0.480347	-0.499008	0.770839	0.385419	0.286062
P09936	UCHL1	-0.289728	0.422735	-0.432719	-1.70437	-0.50102	0.88519	0.442595	0.339934
Q9UNM6	PSD13	0.215345	-0.611877	-0.445447	-1.18543	-0.506852	0.576436	0.288218	0.17689
Q7KZF4	SND1	-0.182882	-0.266041	-0.783362	-0.796782	-0.507267	0.328361	0.164181	0.0537268
Q9NPF4	OSGEP	-1.15692	-0.3252	1.28501	-1.83373	-0.507708	1.34499	0.672493	0.505132
P60228	EIF3E	0.482601	-2.0988	-0.756272	0.340205	-0.508067	1.19625	0.598124	0.458051
O43390	HNRPR	-0.423151	0.183737	-1.14552	-0.652044	-0.509244	0.551625	0.275813	0.162013
P46109	CRKL	-1.27104	-0.304745	-0.725695	0.256177	-0.511326	0.64675	0.323375	0.211968
P11177	ODPB	-1.22195	-0.378501	-1.01768	0.569599	-0.512133	0.805693	0.402846	0.293242
P22626	ROA2	0.0925953	-0.0226938	-0.210326	-1.91403	-0.513615	0.941922	0.470961	0.355222
Q9Y6G9	DC1L1	-0.0635878	-0.153235	-1.08861	-0.776795	-0.520556	0.493992	0.246996	0.125659
P61313	RL15	0.161693	-0.131905	0.0866555	-2.20047	-0.521006	1.12655	0.563273	0.423208
Q00325	MPCP	-0.266248	-0.185092	0.165183	-1.80194	-0.522023	0.87357	0.436785	0.317894
P30041	PRDX6	-0.60466	-0.343291	-0.139407	-1.02544	-0.528198	0.382292	0.191146	0.0699575
Q9NY33	DPP3	-1.27907	-0.135394	-0.537835	-0.163301	-0.528899	0.53271	0.266355	0.141273
Q15417	CNN3	-2.04979	0.176291	-0.00409823	-0.252718	-0.53258	1.02665	0.513326	0.375782
P55157	MTP	-0.604055	-0.124684	-0.0065144	-1.40006	-0.533828	0.632651	0.316326	0.190075
P05165	PCCA	-0.250068	-0.938234	0.0871088	-1.07675	-0.544487	0.55496	0.27748	0.144534
P22234	PUR6	-1.1075	-0.0244078	0.0174671	-1.06563	-0.545017	0.625792	0.312896	0.1799
P18077	RL35A	-0.954694	0.416239	-0.230802	-1.41251	-0.545443	0.804804	0.402402	0.268289
P12268	IMDH2	0.430112	-0.431096	-1.64518	-0.549041	-0.548801	0.851308	0.425654	0.287701
Q9NR30	DDX21	-1.51721	-0.507898	-0.151923	-0.020606	-0.549409	0.677247	0.338623	0.203156
Q16401	PSMD5	-0.861135	-0.285772	-1.22939	0.158778	-0.55438	0.613863	0.306931	0.16863
Q9UBM7	DHCR7	0.592503	-0.0544337	-0.586167	-2.17862	-0.556679	1.18384	0.59192	0.41636
Q96IJ6	GMPPA	-2.45917	0.627788	-0.601791	0.201515	-0.557914	1.36618	0.683088	0.473895
Q04917	1433F	-0.14543	-1.05507	-0.216187	-0.830266	-0.561738	0.450259	0.22513	0.0880806
P35611	ADDA	-1.57769	-0.370621	-0.458289	0.157567	-0.562257	0.72956	0.36478	0.220888
O95049	ZO3	-1.14572	-0.565005	-0.893532	0.348643	-0.563905	0.653175	0.326587	0.182684
Q9NZI8	IF2B1	-1.08989	-0.0809554	-0.370398	-0.72515	-0.566597	0.437154	0.218577	0.0809194
P26641	EF1G	0.403986	-0.457	-0.500235	-1.72191	-0.56879	0.874295	0.437147	0.284125
P18124	RL7	-0.313596	0.0335551	-0.606182	-1.39381	-0.570008	0.608274	0.304137	0.1576
Q92841	DDX17	-0.47604	-0.435065	-0.787927	-0.608669	-0.576925	0.158988	0.0794939	0.00539758	**
P09651	ROA1	-0.0727655	-0.260674	-0.269452	-1.71177	-0.578666	0.760831	0.380416	0.22557
Q04760	LGUL	1.22956	0.820747	-0.329894	-4.05261	-0.583051	2.40542	1.20271	0.661025
P52209	6PGD	-0.500788	-0.21869	0.0387149	-1.65522	-0.583996	0.747366	0.373683	0.216036
P49321	NASP	-1.57137	-0.416278	-0.773452	0.420104	-0.585248	0.826061	0.413031	0.25149
P12956	XRCC6	-0.4707	0.101911	-1.03731	-0.948482	-0.588645	0.523311	0.261655	0.109969
P11021	GRP78	0.199839	-0.610909	-0.610953	-1.33329	-0.588829	0.626418	0.313209	0.156697
P25705	ATPA	-0.148221	-0.168747	0.136562	-2.17724	-0.589411	1.06768	0.533842	0.350158
Q14566	MCM6	-1.52826	-0.488047	-0.107675	-0.235708	-0.589923	0.64521	0.322605	0.164896
Q9Y5M8	SRPRB	-0.692602	-0.292727	-1.2625	-0.131234	-0.594767	0.503831	0.251915	0.0993118
P19338	NUCL	-0.472723	-0.155133	-0.229391	-1.53192	-0.597292	0.637678	0.318839	0.157732
Q14694	UBP10	-1.35846	-1.06282	-0.350618	0.381912	-0.597498	0.777987	0.388993	0.222115
P13804	ETFA	-0.285033	-0.0397942	-0.632437	-1.43573	-0.598247	0.608964	0.304482	0.144175
P05787	K2C8	0.827918	0.971911	-1.12595	-3.0748	-0.600231	1.9071	0.953552	0.573715
Q6YN16	HSDL2	-0.746992	-0.393389	-0.526695	-0.736942	-0.601004	0.171676	0.0858378	0.00598228	**
O43491	E41L2	-1.31195	0.222881	-0.330802	-0.998414	-0.604571	0.686809	0.343405	0.176543
P10809	CH60	-0.438168	-0.524968	0.235572	-1.693	-0.605142	0.800947	0.400474	0.227945
Q13838	DX39B	-0.930729	-1.04282	-1.4484	0.996113	-0.606459	1.09128	0.545639	0.347429
P56192	SYMC	-1.11667	-0.0060193	-1.13227	-0.173607	-0.607141	0.601297	0.300649	0.136731
Q9Y3F4	STRAP	-1.19771	-0.188918	-0.453006	-0.590397	-0.607509	0.427287	0.213644	0.0654545
P62899	RL31	-1.40548	-0.712573	-1.17294	0.846375	-0.611153	1.01345	0.506723	0.314226
P38117	ETFB	-0.0920045	-0.370539	-1.07333	-0.91678	-0.613163	0.459858	0.229929	0.0759004
Q9Y6M1	IF2B2	-0.283741	-0.569637	-1.8076	0.147173	-0.62845	0.839496	0.419748	0.231255
Q9BUF5	TBB6	-1.69389	-0.468206	0.957989	-1.32359	-0.631923	1.17768	0.58884	0.361841
Q96CS3	FAF2	-0.442488	-0.889864	-1.13438	-0.069297	-0.634007	0.473079	0.236539	0.0750271
Q9Y617	SERC	0.349855	-0.448494	-1.28228	-1.15563	-0.634137	0.751608	0.375804	0.190108
P02771	FETA	-0.712026	0.397411	-0.711435	-1.52957	-0.638904	0.791167	0.395584	0.204703
Q9Y266	NUDC	-0.912139	-0.585662	0.128437	-1.20084	-0.642551	0.572137	0.286069	0.110331
Q9UHD8	2009-09-01	-1.14778	0.0309367	-0.0847722	-1.38389	-0.646377	0.7233	0.36165	0.171854
P63244	RACK1	0.00938664	-0.381016	-0.23165	-1.99526	-0.649635	0.911388	0.455694	0.249223
Q14974	IMB1	0.10843	-0.573155	-1.12437	-1.01386	-0.650739	0.559328	0.279664	0.102441
P62244	RS15A	-0.223808	-0.510235	0.015325	-1.89384	-0.65314	0.854582	0.427291	0.223839
O00487	PSDE	-1.28617	-0.715791	-0.225163	-0.398414	-0.656383	0.466424	0.233212	0.0670405
P27348	1433T	0.835148	-0.443437	-1.22713	-1.79799	-0.658354	1.14003	0.570016	0.331745
Q15365	PCBP1	-0.587618	-0.0810552	-0.0781496	-1.90208	-0.662225	0.860562	0.430281	0.221416
P54578	UBP14	-0.32701	-1.89097	0.0619621	-0.494094	-0.662529	0.851452	0.425726	0.217511
P33993	MCM7	-1.20015	-1.09691	-1.13543	0.765275	-0.666806	0.95567	0.477835	0.257228
P50991	TCPD	-0.724683	-0.597399	-0.268872	-1.079	-0.667487	0.334872	0.167436	0.0282568	*
P07910	HNRPC	-0.0250188	-0.413783	-1.03929	-1.20717	-0.671315	0.549716	0.274858	0.0923021
P49368	TCPG	-0.897735	-0.605038	-0.621285	-0.570415	-0.673618	0.150909	0.0754547	0.00296491	**
P43243	MATR3	-1.60971	-0.117037	-0.616479	-0.365941	-0.677292	0.654199	0.3271	0.130167
Q02878	RL6	0.639153	-0.597329	-0.125421	-2.63414	-0.679433	1.39919	0.699595	0.403091
P67809	YBOX1	-1.71725	-0.528943	-0.0973364	-0.391587	-0.683779	0.712116	0.356058	0.150576
O95573	ACSL3	-0.833454	-0.709412	-0.757086	-0.452304	-0.688064	0.165268	0.0826342	0.00363046	**
Q12906	ILF3	-0.272162	-0.200726	-0.960348	-1.32508	-0.689579	0.544791	0.272396	0.0853092
O60701	UGDH	-1.13928	-0.426449	-0.47626	-0.753395	-0.698846	0.326958	0.163479	0.0235043	*
Q15125	EBP	0.33899	-0.950771	0.129537	-2.32115	-0.700847	1.2191	0.609551	0.333581
P61978	HNRPK	-0.514554	-0.502933	-0.437927	-1.35351	-0.702232	0.435496	0.217748	0.0484004	*
P05783	K1C18	0.83299	1.05366	-1.1546	-3.54847	-0.704104	2.14054	1.07027	0.557594
P15880	RS2	-0.344756	-0.470437	-0.470245	-1.53202	-0.704365	0.554938	0.277469	0.0847882
P05141	ADT2	0.201109	-0.361034	0.0335498	-2.69985	-0.706556	1.34959	0.674797	0.371996
P46781	RS9	-0.108069	-0.478606	-0.884171	-1.36282	-0.708415	0.539246	0.269623	0.0784982
Q9P2M7	CING	-1.74099	-0.474888	-0.47626	-0.145226	-0.709342	0.705178	0.352589	0.137742
O00170	AIP	-2.40758	0.314648	-0.475591	-0.273462	-0.710497	1.18	0.590001	0.314845
P62913	RL11	-0.340719	-0.244745	0.112938	-2.37203	-0.71114	1.12434	0.562169	0.295203
Q08211	DHX9	-0.870319	-0.411523	-0.70044	-0.886388	-0.717167	0.220446	0.110223	0.00737355	**
P52272	HNRPM	-0.928708	-0.55932	-0.363568	-1.01928	-0.717718	0.308742	0.154371	0.018764	*
O15228	GNPAT	-1.19559	-0.539915	-0.0250107	-1.1454	-0.726477	0.554502	0.277251	0.0789819
O75874	IDHC	-0.398115	-0.680436	-0.245853	-1.62947	-0.73847	0.620691	0.310345	0.097661
Q07666	KHDR1	-1.26147	-0.802072	-1.10923	0.202016	-0.742689	0.658149	0.329075	0.109238
Q13263	TIF1B	-1.92719	0.258277	-0.745739	-0.562546	-0.7443	0.901376	0.450688	0.197209
P07437	TBB5	-1.31525	-0.648476	-0.452018	-0.574502	-0.74756	0.387031	0.193515	0.0306699	*
P54886	P5CS	-1.40267	-0.161307	-0.443809	-1.03875	-0.761632	0.562471	0.281235	0.0732779
Q16555	DPYL2	-3.53555	0.205914	-0.723309	0.984456	-0.767122	1.97323	0.986616	0.493531
P49207	RL34	-0.606881	-0.261181	-0.28462	-1.91741	-0.767523	0.78265	0.391325	0.144662
Q99848	EBP2	-1.75749	-1.98766	-0.935273	1.60158	-0.769712	1.64413	0.822067	0.418183
Q12905	ILF2	-0.487896	-0.373436	-0.365737	-1.8615	-0.772142	0.728384	0.364192	0.124165
Q5BKZ1	ZN326	-1.46831	-1.56279	-1.38039	1.31791	-0.773396	1.39619	0.698096	0.34876
P62753	RS6	-0.436731	-0.171633	-0.916976	-1.57285	-0.774548	0.615143	0.307571	0.0863078
Q8N6T3	ARFG1	-5.11437	0.69005	-0.124371	1.45048	-0.774554	2.96381	1.48191	0.637346
P18621	RL17	-0.34324	-0.493214	-0.78585	-1.49369	-0.778998	0.510682	0.255341	0.0553923
P27144	KAD4	-1.97384	0.801296	-1.60655	-0.345695	-0.781198	1.26459	0.632295	0.304576
P55060	XPO2	-0.338034	-1.57291	-0.688752	-0.542595	-0.785572	0.544242	0.272121	0.0631751
P27635	RL10	-0.754133	-1.56853	0.295643	-1.11824	-0.786313	0.7945	0.39725	0.142142
P49902	5NTC	-2.98273	-0.389344	0.291519	-0.0688349	-0.787347	1.48978	0.744889	0.368098
P38646	GRP75	-0.894526	-0.921134	-0.452348	-0.884324	-0.788083	0.224361	0.11218	0.00592515	**
Q06210	GFPT1	-1.72775	-0.776719	-0.183834	-0.482609	-0.792729	0.668695	0.334347	0.0984172
Q9H0A0	NAT10	-2.51797	-0.144044	-0.683329	0.169572	-0.793942	1.20211	0.601057	0.27825
P14625	ENPL	-0.497788	-0.359492	-0.658418	-1.72039	-0.809021	0.619734	0.309867	0.0796255
P53396	ACLY	-1.18439	-0.357701	-0.528777	-1.17241	-0.810818	0.43018	0.21509	0.0326731	*
P23396	RS3	-0.248491	-0.214397	-0.403131	-2.45016	-0.829044	1.08386	0.541929	0.223551
P09327	VILI	-1.20993	-0.457269	-0.48331	-1.1666	-0.829277	0.415037	0.207518	0.0280789	*
Q00839	HNRPU	-0.91689	-0.752762	-0.754241	-0.903073	-0.831741	0.0905217	0.0452608	0.000351612	***
Q15392	DHC24	-0.39829	-0.476976	-1.14392	-1.3339	-0.838272	0.470173	0.235087	0.0376644	*
P49411	EFTU	-1.14807	-0.477147	-0.395194	-1.34517	-0.841397	0.475961	0.237981	0.0384854	*
P34897	GLYM	-1.37076	0.440823	-1.04972	-1.39077	-0.842604	0.869772	0.434886	0.14807
P35268	RL22	-0.526541	-1.21082	-0.404404	-1.23238	-0.843535	0.439475	0.219738	0.0311741	*
O43175	SERA	0.0789725	-0.690007	-0.323253	-2.48815	-0.855608	1.13276	0.566381	0.228041
P09874	PARP1	-1.57137	-0.54202	-0.932054	-0.397942	-0.860845	0.524671	0.262335	0.0463746	*
O00410	IPO5	-0.691531	-1.32625	-1.46425	0.0354761	-0.861641	0.686237	0.343119	0.0868455
P36776	LONM	-4.39497	1.59959	-1.43662	0.779085	-0.863229	2.68109	1.34054	0.565459
Q9UMS4	PRP19	-1.59361	-0.393268	-0.494798	-0.978816	-0.865123	0.548758	0.274379	0.0511459
Q9UDY2	ZO2	-1.59641	0.10611	-0.145252	-1.84741	-0.870742	0.993489	0.496745	0.177905
P78371	TCPB	-0.871775	-0.692639	-0.703965	-1.25824	-0.881655	0.26408	0.13204	0.00685004	**
P52292	IMA1	-2.03178	-0.745239	-1.43662	0.676107	-0.884384	1.16562	0.582808	0.226436
P42704	LPPRC	-0.855364	-0.818839	-0.852095	-1.02378	-0.887519	0.0923262	0.0461631	0.000307333	***
P02787	TRFE	-0.467579	-1.82091	-1.46293	0.18742	-0.890999	0.919077	0.459539	0.147871
P62263	RS14	-0.812337	-1.10324	-0.491071	-1.15876	-0.891353	0.307068	0.153534	0.0101716	*
P61247	RS3A	-0.367334	-0.926629	-0.806753	-1.46922	-0.892484	0.453476	0.226738	0.02921	*
P31689	DNJA1	-1.27328	-0.98899	-1.22263	-0.0916478	-0.894139	0.549135	0.274568	0.0472552	*
P55209	NP1L1	-1.89379	-0.417701	-0.889067	-0.414555	-0.903777	0.696645	0.348322	0.080748
P50454	SERPH	-1.5119	-0.986141	-0.171852	-0.95596	-0.906464	0.552271	0.276136	0.0463324	*
P26373	RL13	-1.17298	-0.788412	-0.95754	-0.814422	-0.933338	0.176218	0.0881089	0.00179743	**
P62424	RL7A	-0.527114	-0.529236	-0.686425	-2.03091	-0.94342	0.728819	0.364409	0.0811511
Q9Y4L1	HYOU1	-1.63709	-1.0077	-0.787096	-0.356585	-0.947118	0.533563	0.266782	0.0380863	*
P10620	MGST1	-0.887393	-0.734506	-0.391084	-1.77843	-0.947854	0.591334	0.295667	0.0491129	*
O00139	KIF2A	-5.5021	0.642258	0.392902	0.633901	-0.95826	3.03143	1.51572	0.572141
P62917	RL8	-0.51702	-0.378724	-0.732079	-2.24008	-0.966976	0.861099	0.43055	0.110355
Q02543	RL18A	-0.620479	0.548163	-1.21591	-2.59279	-0.970253	1.30651	0.653254	0.234152
P62829	RL23	-0.66122	-0.468072	-0.790839	-2.0002	-0.980082	0.692886	0.346443	0.0662451
P62249	RS16	-0.901446	-0.708863	-0.487017	-1.91157	-1.00222	0.629435	0.314717	0.0499204	*
P06493	CDK1	-1.8544	-0.641995	-0.916976	-0.607324	-1.00517	0.582853	0.291427	0.040962	*
P08238	HS90B	-0.741438	-0.68325	-0.85427	-1.7716	-1.01264	0.51093	0.255465	0.0286801	*
P11142	HSP7C	-0.7557	-0.196517	-0.342659	-2.75775	-1.01316	1.18692	0.593462	0.186324
Q8TDN6	BRX1	-1.17447	-0.94177	-2.05521	0.0756818	-1.02394	0.875993	0.437997	0.101426
P38919	IF4A3	-1.8544	-0.784601	-0.893979	-0.586394	-1.02984	0.564255	0.282127	0.0354853	*
P62280	RS11	-0.313431	-0.155963	-0.755866	-2.91427	-1.03488	1.2784	0.6392	0.203877
P60866	RS20	-0.237191	-0.582968	-0.472247	-2.94974	-1.06054	1.26769	0.633846	0.192886
P36578	RL4	-0.687894	-0.414061	-1.32024	-1.83291	-1.06378	0.637902	0.318951	0.0445452	*
O00425	IF2B3	-1.95984	0.32235	-2.4776	-0.165576	-1.07017	1.35767	0.678834	0.213007
O95864	FADS2	-1.35846	-1.18405	-0.934353	-0.809256	-1.07153	0.246709	0.123355	0.00321058	**
P47914	RL29	-1.70899	-1.62081	-0.0814571	-0.905952	-1.0793	0.756191	0.378095	0.0648651
P04637	P53	-2.60325	-0.209451	-0.935273	-0.680332	-1.10708	1.04178	0.520888	0.123553
Q01581	HMCS1	-1.26593	-0.547936	-0.276141	-2.43593	-1.13148	0.964673	0.482336	0.100686
O60488	ACSL4	-0.751675	-1.40219	-1.74171	-0.691688	-1.14682	0.510683	0.255342	0.0205973	*
P62241	RS8	-0.424219	-0.420939	-1.30708	-2.50234	-1.16365	0.985064	0.492532	0.099168
Q15366	PCBP2	-1.10921	-0.544483	-0.87487	-2.17749	-1.17652	0.706386	0.353193	0.0446831	*
P16949	STMN1	-3.26433	0.849188	-0.796682	-1.51422	-1.18151	1.70496	0.852481	0.25981
P49327	FAS	-0.917641	-0.982058	-0.647442	-2.23929	-1.19661	0.710077	0.355039	0.0433993	*
P46779	RL28	-0.697326	-0.287157	-1.1762	-2.66719	-1.20697	1.03907	0.519534	0.102786
P38159	RBMX	-0.81001	-0.720733	-0.708285	-2.75034	-1.24734	1.00302	0.501511	0.0887058
Q9BQE3	TBA1C	-2.80722	-0.681687	-1.17185	-0.395189	-1.26399	1.07764	0.538822	0.100686
Q07020	RL18	-0.54907	-0.747552	-0.97731	-2.86869	-1.28565	1.06976	0.534882	0.0955626
BioID2	BioID2	-1.31591	0.10523	0.147905	-4.13956	-1.30058	2.01117	1.00559	0.286473
P83731	RL24	-0.854644	-0.768173	-1.32024	-2.31603	-1.31477	0.710172	0.355086	0.0342143	*
P31943	HNRH1	-1.87664	-1.03902	-0.909722	-1.44555	-1.31773	0.436983	0.218492	0.00913895	**
P60842	IF4A1	-1.59241	-1.2278	-1.08299	-1.38428	-1.32187	0.218328	0.109164	0.00121221	**
P50120	RET2	-1.09923	-2.02608	-0.747354	-1.59017	-1.36571	0.559716	0.279858	0.01645	*
P62266	RS23	-1.07416	-0.907069	-0.711435	-2.86135	-1.3885	0.993024	0.496512	0.0680494
Q96GQ7	DDX27	-4.05585	-0.50392	-1.9916	0.95909	-1.39807	2.14257	1.07128	0.282955
Q9H0U4	RAB1B	-1.48567	-0.506914	-0.218426	-3.38357	-1.39864	1.4301	0.715052	0.145419
P62750	RL23A	-1.19771	-1.35661	-2.06525	-1.53602	-1.5389	0.377133	0.188567	0.0038481	**
P50914	RL14	-0.955722	-1.35227	-1.79418	-2.21705	-1.57981	0.545677	0.272838	0.0102472	*
P62979	RS27A	-4.96191	-3.81875	-2.05721	-0.338474	-2.79409	2.02669	1.01334	0.0703116
